# Supplementary material for: Two Functionally Deviating Type 6 Secretion Systems Occur in the Nitrogen-Fixing Endophyte Azoarcus olearius BH72
Source: Front Microbiol. 2019 Mar 12;10:459. doi: 10.3389/fmicb.2019.00459 (PMC6423157; doi:10.3389/fmicb.2019.00459)
Supplement: Supplementary file 1 [file Table_1.XLSX]

## Sheet: Tabelle1
Supplementary TABLE S6 │ Profiling of protein levels by shotgun mass spectrometry in four biological replicates of cellular and supernatant samples (total ion current (TIC) provided)
			Cellular Protein Samples										Supernatant Protein Samples
UNIPROT	Azo number	Description	BHΔtagF_1	BHΔtagF_2	BHΔtagF_3	BHΔtagF_4	BHΔtssM1tssK2_1	BHΔtssM1tssK2_2	BHΔtssM1tssK2_3	BHΔtssM1tssK2_4	No. Peptides		BHΔtagF_1	BHΔtagF_2	BHΔtagF_3	BHΔtagF_4	BHΔtssM1tssK2_1	BHΔtssM1tssK2_2	BHΔtssM1tssK2_3	BHΔtssM1tssK2_4	No. Peptides
A1K1B4	azo0001	Chromosomal replication initiator protein DnaA	0	3.24526e+06	5.02363e+06	3.88858e+06	4272360	6895365	5707485	5867591	1		0	0	0	0	0	0	0	0	0
A1K1B5	azo0002	DNA polymerase III subunit beta (EC 2.7.7.7)	301233984	329134880	318773664	231927200	301474240	233401520	196966528	254635552	15		32093964	46107252	66450156	37926040	91214176	63384524	64704336	78530584	5
A1K1B6	azo0003	DNA gyrase subunit B (EC 5.99.1.3)	42967908	70989880	58062348	47292924	77748568	66307200	63668148	78009672	6		0	0	0	0	0	0	0	0	0
A1K1C1	azo0008	Uncharacterized protein	3.09251e+06	3.97173e+06	4552504	3.16651e+06	1.38776e+06	1910924	0	2.87835e+06	1		0	0	0	0	0	0	0	0	0
A1K1C7	azo0014	Flavodoxin	441911712	144130880	137492944	207725920	138836800	221023936	182060928	136884992	7		982794430	381514848	286736800	346697568	207021872	380958432	303681184	269435264	6
A1K1D2	azo0019	Extracellular ligand binding protein	127935336	178550208	143623184	238985824	194371408	186544320	159702592	133205160	6		211740288	428526304	287495616	415654016	350225056	358166144	361178048	349389824	6
A1K1D5	azo0022	Putative isoquinoline 1-oxidoreductase, beta subunit	55557560	47541672	49042112	40637652	50576264	35275440	37263956	41875000	4		217067024	289300224	175986576	233685888	252162176	217070192	217030880	222338976	5
A1K1F0	azo0037	Probable exporter of RND superfamily	5759636	4.29954e+06	8699320	2.41141e+06	4983559	2101179	3887079	4473072	1		0	0	0	0	0	0	0	0	0
A1K1F2	azo0039	Uncharacterized protein	579474	1.64413e+06	1.47283e+06	1.28853e+06	3.0402e+06	0	924788	2.3433e+06	1		0	0	0	0	0	0	0	0	0
A1K1F5	azo0042	Conserved hypothetical secreted protein	0	0	0	0	0	0	0	0	0		2.69488e+06	19527780	6.78204e+06	16384193	26461448	9155924	5.26016e+06	7.98467e+06	1
A1K1H2	azo0059	Conserved hypothetical secreted protein	46128044	62922808	59113260	51225648	47006184	51631220	43332672	52840540	8		0	0	0	0	0	0	0	0	0
A1K1H4	azo0061	Conserved hypothetical secreted protein	0	1.12688e+06	1.27515e+06	0	5.91987e+06	8410796	7373134	11848643	2		0	0	0	0	0	0	0	0	0
A1K1H5	azo0062	Uncharacterized protein	8.35912e+06	2.14403e+06	496443	2655439	1.54575e+06	8300287	7.73252e+06	3911990	1		0	0	0	0	0	0	0	0	0
A1K1H9	azo0066	Probable enoyl-CoA hydratase/isomerase (EC 4.2.1.17)	14169736	14735764	10946892	9513050	12495303	8562735	4.11483e+06	7189605	2		0	0	0	0	0	0	0	0	0
A1K1J3	azo0080	Peptide chain release factor 3 (RF-3)	11060537	17639888	18303208	10688810	15867053	13703492	12137392	13173335	3		0	0	0	0	0	0	0	0	0
A1K1J5	azo0082	Recombination associated protein RdgC	32519024	59696004	54646896	47393820	51468744	30324510	28107644	39740804	3		0	0	0	0	0	0	0	0	0
A1K1J9	azo0086	Elongation factor P (EF-P)	927658560	881994370	919539710	949892350	795336380	808063420	809160320	678537090	8		1584721920	2205915900	1524712320	1896301700	1391559940	1530344700	1247117310	1182887420	10
A1K1K0	azo0087	Hypothetical secreted protein	0	0	0	0	0	0	0	0	0		11827984	3.81389e+06	8723471	22602386	32998974	12047402	24051552	22014848	1
A1K1K1	azo0088	Putative excinuclease ABC subunit	36035960	43561972	41598224	30957206	35105856	26080822	20122526	36208264	2		0	0	0	0	0	0	0	0	0
A1K1K2	azo0089	Conserved hypothetical hydrogenase cytochrome b-type subunit	0	0	0	0	1.38249e+06	858157	691681	3.18757e+06	1		0	0	0	0	0	0	0	0	0
A1K1K4	azo0091	Probable methyl-accepting chemotaxis protein	1.51636e+06	7314105	5.18622e+06	6219417	40560148	38546592	55683012	65498744	3		20375022	13645333	22225906	9442642	39380864	23226506	23322726	30448404	1
A1K1K5	azo0092	Probable serine protease MucD (EC 3.4.21.-)	62183724	73141048	68921656	75225008	80525336	70020384	58877012	56961772	5		108134064	200702112	132748592	176988256	154254672	101805896	93938688	115002960	5
A1K1K6	azo0093	Putative TonB-dependent receptor	0	0	0	0	0	0	0	0	0		5855881	13760152	8723471	10473720	2.26378e+06	2.1708e+06	0	1.04819e+06	2
A1K1K8	azo0095	DNA topoisomerase (EC 5.99.1.2)	23548252	32214310	30914016	47898000	71798400	76209112	70482080	75065952	4		0	2.06966e+06	0	0	5906514	5.0762e+06	6466406	6.36111e+06	1
A1K1L1	azo0098	Conserved hypothetical membrane protein	280846112	243086336	253092352	211759600	271723264	224560496	195901760	192080480	8		245032640	452031552	307218272	365852224	437391936	298471712	321497216	368009504	8
A1K1L2	azo0099	Peptide deformylase (PDF) (EC 3.5.1.88) (Polypeptide deformylase)	7.90039e+06	8.12081e+06	8576285	8.22226e+06	9783570	7051004	6.90044e+06	7.58019e+06	1		0	0	0	0	0	0	0	0	0
A1K1L4	azo0101	Protease HtpX homolog (EC 3.4.24.-)	3.86759e+06	12100541	6.74233e+06	15629869	47799504	46680244	47165484	55563512	3		0	0	0	0	0	0	0	0	0
A1K1L6	azo0103	Conserved hypothetical secreted protein	51989664	67225192	71724016	70183128	60691532	51365960	48336684	57624160	3		186438048	943842300	458930592	524835104	365790816	270252576	270478848	291340608	7
A1K1L7	azo0104	Conserved hypothetical secreted protein	66261280	88199440	71023488	86922264	83797840	77623672	75060200	70208744	4		472753568	1215062020	879932800	1047755460	888792900	714161220	711019330	742590140	11
A1K1L8	azo0105	Probable thiol peroxidase (EC 1.11.1.-)	100921032	38291512	35380388	51931480	42642732	60737368	55683012	29216840	1		47142168	21155086	18888232	21261578	42182660	44933540	40328888	31105554	1
A1K1M9	azo0116	AMP nucleosidase (EC 3.2.2.4)	6.62613e+06	3.64259e+06	3.62849e+06	1789534	2.37673e+06	2.42794e+06	3.174e+06	3.15277e+06	1		0	0	0	0	0	0	0	0	0
A1K1N0	azo0117	ABC transporter ATP-binding protein	101940448	145744288	126108264	132097672	120986376	113164272	98483264	121430256	8		0	0	0	0	0	0	0	0	0
A1K1N1	azo0118	ABC transporter ATP-binding protein	30378280	40066252	38445516	35999104	32626640	32446318	23316590	34883600	4		0	0	0	0	0	0	0	0	0
A1K1N2	azo0119	Probable ABC transporter substrate binding protein	586158140	838970500	1103446530	895440190	873680130	744408580	749537920	743300290	11		2197306110	10342488100	6485720600	7968298000	5416812000	4048358910	4032882940	4611072500	23
A1K1N9	azo0126	Uncharacterized protein	1.10017e+06	1.26602e+06	0	1.70989e+06	0	2.44834e+06	1.14713e+06	0	1		0	0	0	0	0	0	0	0	0
A1K1P2	azo0129	Putative dipeptide chemoreceptor	0	5646922	5.18622e+06	4.5277e+06	16561247	23605356	33431068	32970148	1		20375022	13645333	22225906	9442642	39380864	23226506	23322726	30448404	1
A1K1P3	azo0130	Putative aromatic hydrocarbon chemotaxis transducer	0	5646922	5.18622e+06	4.5277e+06	16561247	23605356	33431068	32970148	1		24902776	13645333	25715292	11592835	39380864	23226506	23322726	30448404	2
A1K1Q4	azo0141	tRNA uridine 5-carboxymethylaminomethyl modification enzyme MnmG (Glucose-inhibited division protein A)	8563006	10218238	13136274	5504316	10908606	6881368	4754287	8.02175e+06	3		0	0	0	0	0	0	0	0	0
A1K1Q6	azo0143	ParA family protein	10295995	10379570	9720845	9147612	4497051	9813469	9818062	6887029	1		0	0	0	0	0	0	0	0	0
A1K1Q9	azo0146	Probable chromosome partitioning protein ParB	18553172	28933734	17427462	18554154	29354054	26257650	15757324	24948384	2		0	0	0	0	0	0	0	0	0
A1K1R6	azo0153	ATP synthase subunit a (ATP synthase F0 sector subunit a) (F-ATPase subunit 6)	11672191	5261503	5.23168e+06	4572095	30841596	13968723	12776209	35104372	1		0	0	0	0	0	0	0	0	0
A1K1R7	azo0154	ATP synthase subunit c (ATP synthase F(0) sector subunit c) (F-type ATPase subunit c) (F-ATPase subunit c) (Lipid-binding protein)	0	0	0	0	0	0	0	0	0		57928932	31823048	21846624	6.99847e+06	24749236	28436188	21541120	37677156	1
A1K1R8	azo0155	ATP synthase subunit b (ATP synthase F(0) sector subunit b) (ATPase subunit I) (F-type ATPase subunit b) (F-ATPase subunit b)	59635184	51844084	60864772	117980288	269740000	238706048	322599104	374593600	5		0	0	0	0	0	0	0	0	0
A1K1R9	azo0156	ATP synthase subunit delta (ATP synthase F(1) sector subunit delta) (F-type ATPase subunit delta) (F-ATPase subunit delta)	881785660	941153280	963327100	926699970	991690690	1105119620	796383300	816894020	8		113327616	87513328	98613160	79874528	100864744	144351696	151435632	143479904	3
A1K1S0	azo0157	ATP synthase subunit alpha (EC 3.6.3.14) (ATP synthase F1 sector subunit alpha) (F-ATPase subunit alpha)	14781380600	14090432500	14712635400	13411413000	13090312200	12465781800	11817994200	11039105000	40		2170670080	2133588610	4035560450	1298679940	3113110020	2854473980	3255463680	3844383230	31
A1K1S1	azo0158	ATP synthase gamma chain (ATP synthase F1 sector gamma subunit) (F-ATPase gamma subunit)	575963580	661495940	725998080	610068800	693191680	679869700	567476930	652779520	12		78570256	57317652	116818696	54399000	104133544	112876488	114184104	127050760	6
A1K1S2	azo0159	ATP synthase subunit beta (EC 3.6.3.14) (ATP synthase F1 sector subunit beta) (F-ATPase subunit beta)	20541032400	21834782700	21718642700	20873429000	19734601700	19980591100	17247871000	16558639100	55		2610130940	2639865340	4725854200	1503633150	3408857600	3223492610	3506503420	4534405100	36
A1K1S3	azo0160	ATP synthase epsilon chain (ATP synthase F1 sector epsilon subunit) (F-ATPase epsilon subunit)	256889904	330210112	382703552	518306496	407584992	520732416	515307008	340004512	6		65253280	63646096	101647464	58804508	95261264	117217992	95558320	139098800	2
A1K1S5	azo0162	Ubiquinone/menaquinone biosynthesis methyltransferase ubiE (EC 2.1.1.163) (EC 2.1.1.201) (2-methoxy-6-polyprenyl-1,4-benzoquinol methylase) (Demethylmenaquinone methyltransferase)	41948528	53618856	39146076	34486532	35304228	36159516	32046986	32675764	3		0	0	0	0	0	0	0	0	0
A1K1S6	azo0163	Uncharacterized protein	12334796	10272011	16376548	11092168	13487001	8608251	12137392	9567222	1		40084160	24952144	31480376	43097792	27862346	30389850	28667504	31762690	2
A1K1S9	azo0166	Uncharacterized protein	4.73416e+06	2.95174e+06	3.96308e+06	1.62534e+06	3.48238e+06	3.35314e+06	2.81425e+06	2.75209e+06	1		0	0	0	0	0	0	0	0	0
A1K1T2	azo0169	Conserved hypothetical secreted protein	0	0	0	0	0	0	0	0	0		14515529	12155201	9633756	13051364	30508484	17908308	15548480	18509980	1
A1K1T3	azo0170	Aspartyl/glutamyl-tRNA(Asn/Gln) amidotransferase subunit B (Asp/Glu-ADT subunit B) (EC 6.3.5.-)	99901648	140904160	135741520	113946736	107102688	124657504	103913224	105975456	7		1013607	0	4394119	853970	7971355	5.9235e+06	5.19587e+06	6809591	1
A1K1T5	azo0172	Glutamyl-tRNA(Gln) amidotransferase subunit A (Glu-ADT subunit A) (EC 6.3.5.-)	128444952	142517424	145374800	103862960	120986376	111396064	82193584	103767568	9		1.65219e+06	1.64579e+06	7.40887e+06	0	4.92683e+06	6.67111e+06	10122705	11609814	2
A1K1T7	azo0174	Rod shape-determining protein MreB	345578240	388830688	315270656	381166976	322299424	288215264	241683408	268618272	9		8730671	8.27318e+06	24046464	4.47921e+06	39692180	25288700	26076100	30557892	2
A1K1U3	azo0180	Probable D-alanyl-D-alanine carboxypeptidase (EC 3.4.16.4)	107037568	160802816	162889872	111930024	127928232	92830144	89539880	121430256	6		1.99861e+06	4967187	9102758	2662864	9758148	5.79171e+06	3.29039e+06	9799415	2
A1K1U4	azo0181	D-alanine transaminase (EC 2.6.1.21)	3810189	12907242	10946892	9190877	9493827	7847766	4930652	9125664	1		0	0	0	0	0	0	0	0	0
A1K1U7	azo0184	Lipoyl synthase (EC 2.8.1.8) (Lip-syn) (LS) (Lipoate synthase) (Lipoic acid synthase) (Sulfur insertion protein LipA)	8817857	11347620	8585644	8.34002e+06	11900293	9194596	7.41116e+06	7.433e+06	1		0	0	0	0	0	0	0	0	0
A1K1V0	azo0187	Conserved hypothetical cytochrome c5	53009028	31138718	36518828	43662816	105119232	114048472	156508560	128053616	3		18510640	6776407	18357226	14077196	25060548	24528936	23484672	25300638	2
A1K1V3	azo0191	Uncharacterized protein	3.42221e+06	2.07896e+06	0	1117526	0	2.28668e+06	1.82995e+06	1.31604e+06	1		0	0	0	0	0	0	0	0	0
A1K1W6	azo0204	Probable lipoprotein	0	0	0	0	0	0	0	0	0		37820288	62018784	44148372	49227248	141802288	92471984	130380488	104926512	3
A1K1X8	azo0216	Probable haloalkanoic acid dehalogenase (EC 3.8.1.2)	3674689	1.03406e+06	1622286	0	669889	1.66305e+06	0	789395	1		0	0	0	0	0	0	0	0	0
A1K1Z0	azo0228	Uncharacterized protein	0	0	0	0	0	0	0	0	0		13006269	48819448	33376792	58613028	44517504	35382448	39519076	40196240	2
A1K1Z8	azo0236	Adenine deaminase (ADE) (EC 3.5.4.2) (Adenine aminohydrolase)	6.77904e+06	5593136	5701376	4306573	5.31996e+06	3.24352e+06	0	1.32913e+06	1		0	0	0	0	0	0	0	0	0
A1K202	azo0240	Putative C4-dicarboxylate-binding periplasmic protein	238540736	308160384	378324896	284362624	283623712	247546992	235295168	263466688	9		1424919810	4194852350	2389472770	2968958980	2272571390	1779975040	1975953540	1883857660	22
A1K205	azo0243	Putative TetR family transcriptional regulator	1.99695e+06	3.79476e+06	3.33148e+06	3.88342e+06	2.56712e+06	1.80822e+06	1.46573e+06	2.00466e+06	1		0	0	0	0	0	0	0	0	0
A1K206	azo0244	Membrane fusion protein	454877	53781.3	0	0	2.11179e+06	2604795	1.39165e+06	4.42255e+06	1		0	0	0	0	0	0	0	0	0
A1K208	azo0246	Probable outer membrane efflux protein	1.23396e+06	4770197	4.15114e+06	1206902	5.31559e+06	4913862	6.8636e+06	6667359	1		0	0	0	0	0	0	0	0	0
A1K209	azo0247	Bacterioferritin	59125452	41948528	55347520	67662192	163629120	264344880	184190464	160435024	7		0	0	0	0	0	0	0	0	0
A1K210	azo0248	RNA polymerase-binding transcription factor DksA	60654552	64536204	72775000	55158328	63071556	44558428	46739652	53282064	3		0	0	0	0	0	0	0	0	0
A1K215	azo0253	Uncharacterized protein	1.73141e+06	2.35665e+06	1.69268e+06	1.13563e+06	3.5038e+06	2.67579e+06	2.50622e+06	2318558	1		0	0	0	0	0	0	0	0	0
A1K239	azo0277	Uncharacterized protein	0	0	0	0	0	0	0	0	0		30895426	33450344	30039090	34286684	0	0	0	0	3
A1K256	azo0294	Putative penicillin-binding protein	5.70867e+06	7367882	3.8404e+06	3601467	2115615	4.46944e+06	2.09621e+06	2.37566e+06	1		0	0	0	0	0	0	0	0	0
A1K257	azo0295	Uncharacterized protein	8613966	11670293	13924452	4.95871e+06	7.51303e+06	6.09709e+06	5.96232e+06	7.03012e+06	2		0	0	0	0	0	0	0	0	0
A1K258	azo0296	Probable metallo-beta-lactamase superfamily protein (EC 3.5.-.-)	1136637180	989555900	972084420	840987200	812194500	735567620	730373570	723429310	13		1141267460	1826209150	1084745470	1063078850	862331970	618649860	702110590	756828860	10
A1K261	azo0299	Conserved hypothetical dehydrogenase (EC 1.2.1.-)	7.39068e+06	12423221	7576679	12100541	8636852	11670061	8.07231e+06	10303171	2		3.91e+06	6.65841e+06	6189559	9806919	6.42512e+06	7.0529e+06	5928529	9314351	1
A1K262	azo0300	Probable enoyl-CoA hydratase (EC 4.2.1.17)	5.8106e+06	9895547	7.30664e+06	8043809	6.55878e+06	5599018	3.32239e+06	7653778	1		864683	0	2.44666e+06	4793069	3.68273e+06	3.37014e+06	3.03165e+06	4221921	1
A1K263	azo0301	Probable 3-hydroxybutyryl-CoA dehydrogenase (EC 1.1.1.157)	6116429	4873059	3.25823e+06	3.03927e+06	3.26306e+06	3.07565e+06	2.63234e+06	2.8781e+06	1		0	0	0	0	0	0	0	0	0
A1K266	azo0304	Phenylacetic acid degradation protein [paaA]	0	7.15276e+06	5.40323e+06	5989815	5110126	3934917	4999985	6516991	2		0	0	0	0	0	0	0	0	0
A1K268	azo0306	Probable phenylacetic acid degradation protein PaaC	11621209	45444220	37307040	51023956	37882592	36778384	35879840	35693100	3		0	0	0	0	0	0	0	0	0
A1K270	azo0308	Probable phenylacetic acid degradation NADH oxidoreductase PaaE	4.13378e+06	11401395	7654021	11898861	9814234	9106188	9743065	10671132	1		0	0	0	0	0	0	0	0	0
A1K272	azo0310	Probable beta-ketoadipyl CoA thiolase (EC 2.3.1.16)	5606729	4246866	1.50118e+06	2.55996e+06	3.05329e+06	1621454	1.92374e+06	3.1008e+06	2		5.41869e+06	4.2554e+06	5903696	3807052	10069287	8.04935e+06	8341110	4749161	1
A1K273	azo0311	Probable ABC transporter substrate binding protein	148323376	350108864	359933888	329739840	327258240	247546992	239553952	276713824	8		1424919810	5496700900	3557663490	4271472640	3408857600	2376920060	2405154820	2661494530	16
A1K276	azo0314	ABC transporter ATP-binding protein	2.2805e+06	3.63465e+06	1.73401e+06	3.66273e+06	1.74876e+06	2.7238e+06	0	1366671	1		0	0	0	0	0	0	0	0	0
A1K277	azo0315	DNA-binding protein HU (DNA-binding protein II)	611642820	543180030	790803710	500155808	686250620	517196224	517436288	496760000	9		66318684	52797312	61064340	53632824	155655504	85417152	89889664	95178552	4
A1K278	azo0316	Putative ATP-dependent RNA helicase	4213189	6614960	5976763	5358860	9448524	9725061	10506352	12731778	2		0	0	0	0	0	0	0	0	0
A1K279	azo0317	N utilization substance protein B homolog (Protein NusB)	1.18839e+06	2.21554e+06	2607186	3.49295e+06	1.26533e+06	3.72554e+06	790401	778839	1		0	0	0	0	0	0	0	0	0
A1K280	azo0318	6,7-dimethyl-8-ribityllumazine synthase (DMRL synthase) (LS) (Lumazine synthase) (EC 2.5.1.78)	128444952	143593008	150629344	145206528	153712128	139687216	123503304	109655184	6		84696120	92937720	65615752	80832312	61328252	106038800	85840544	73601904	3
A1K281	azo0319	3,4-dihydroxy-2-butanone 4-phosphate synthase (DHBP synthase) (EC 4.1.99.12)	206939216	194146416	190913856	172432656	178504416	177703360	145861680	150131904	6		22638900	17834662	25108436	12583763	32220698	35382448	34093268	42058204	2
A1K282	azo0320	Riboflavin synthase (EC 2.5.1.9)	0	0	0	0	0	0	0	0	0		0	0	0	8919111	1.44801e+06	1.63651e+06	1.8624e+06	1.64129e+06	1
A1K283	azo0321	Thiol:disulfide interchange protein DsbD (EC 1.8.1.8) (Protein-disulfide reductase)	43630504	15757595	28899824	23091878	36395052	22898102	27681774	21857430	1		12509551	2.51639e+06	11075024	7883778	25216186	20621686	21055224	37019960	1
A1K285	azo0323	2-nitropropane dioxygenase (EC 1.13.11.32)	36800512	49907984	43524840	36704988	43931892	29440412	21293676	41359840	3		8.07199e+06	8778518	5482861	5192695	17277770	15629063	15710438	21576720	2
A1K290	azo0328	Putative leucine-specific binding protein	179415328	136601696	159386832	130080904	131894896	113164272	122438752	109655184	8		189101424	363433600	234396016	398414912	421826592	286532928	286675040	326389344	7
A1K2A6	azo0344	Uncharacterized protein	29664676	35279776	31789786	24301918	41948528	48271672	45674972	42758124	3		0	0	0	0	0	0	0	0	0
A1K2C3	azo0361	Conserved hypothetical glutathione S-transferase (EC 2.5.1.18)	26504514	27858148	26097414	32570612	35105856	30236078	29065890	17956958	3		0	0	0	0	0	0	0	0	0
A1K2C4	azo0362	Uncharacterized protein	18298320	14466867	17865340	9248666	10313583	10255511	13415014	13835673	2		8916706	5767500	12592151	4351679	4487946	5331695	3.59091e+06	8060139	1
A1K2D3	azo0371	Hypothetical secreted protein	34812692	59696004	44488204	57981800	70707568	38988648	67501008	64909968	2		56597248	215166992	94820352	243263152	359564352	146522480	229178176	232196272	5
A1K2E0	azo0378	Putative TonB-dependent receptor	211016768	108098184	256595280	67964680	81417808	109627936	116050568	79481608	7		1424919810	889598140	1380585220	425231552	342442368	379873088	281816128	340627648	16
A1K2E2	azo0380	Arginine--tRNA ligase (EC 6.1.1.19) (Arginyl-tRNA synthetase) (ArgRS)	301743808	338277376	345921984	278312352	332216512	293519968	256588832	285544800	13		66718204	79738416	103923120	81215368	168108080	124815488	139288528	161004048	8
A1K2E4	azo0382	Thiol:disulfide interchange protein	76965072	69914192	73738256	71494056	65649940	70285640	57173552	59758384	4		841634560	2278238720	1077159940	1612814210	484088832	507944448	519092352	546537540	8
A1K2F1	azo0389	Probable poly-beta-hydroxybutyrate synthase (EC 2.3.1.-)	111624864	266211744	241707376	183524928	268748288	250199264	249136096	243596256	11		29297410	24409724	50747864	16547787	70823296	50251740	52557116	60020544	5
A1K2F5	azo0393	Probable acyl-CoA thiolase (EC 2.3.1.-)	0	0	0	0	0	0	0	0	0		4.02667e+06	4413314	7.09571e+06	3.09048e+06	5771207	6358891	8341110	11500297	1
A1K2G4	azo0402	Chemotaxis response regulator protein-glutamate methylesterase (EC 3.1.1.61)	4.25206e+06	2.96801e+06	4224467	2121884	3.48526e+06	1.8479e+06	1.08121e+06	2.85116e+06	1		0	0	0	0	0	0	0	0	0
A1K2G7	azo0405	Probable positive regulator of CheA protein activity	29053020	28987528	26097414	26318680	28064868	19096486	16502606	18324926	1		0	0	0	0	0	0	0	0	0
A1K2G8	azo0406	Putative methyl-accepting chemotaxis protein	15443976	8658609	6.74608e+06	10184629	75963568	77181600	91669336	108183248	5		7247917	1957775	9557892	0	3.87848e+06	2.84503e+06	3.76338e+06	4865032	1
A1K2G9	azo0407	Putative methyl-accepting chemotaxis protein	17227932	9680434	6.84512e+06	10688810	84392880	86022544	99654440	119958272	7		7247917	1957775	9557892	0	3.87848e+06	2.84503e+06	3.76338e+06	4865032	1
A1K2H0	azo0408	Putative chemotaxis protein histidine kinase (EC 2.7.13.1)	12436746	13660170	13048707	10184629	8628373	7819203	5.52263e+06	9199253	3		15714052	11886157	10013027	16499727	4334012	2464508	2.63378e+06	3.33124e+06	1
A1K2H2	azo0410	Putative methyl-accepting chemotaxis protein	0	5646922	5.18622e+06	4.5277e+06	16561247	23605356	33431068	32970148	1		20375022	13645333	22225906	9442642	39380864	23226506	23322726	30448404	1
A1K2H6	azo0414	7-carboxy-7-deazaguanine synthase (CDG synthase) (EC 4.3.99.3) (Queuosine biosynthesis protein QueE)	6.72807e+06	5349686	1.93869e+06	1.13436e+06	3.84209e+06	822218	9135.72	523307	2		0	0	0	0	0	0	0	0	0
A1K2H7	azo0415	Conserved hypothetical secreted protein	18400256	12100541	8364875	4849684	9916908	10874379	4503673	8316126	2		97613600	188045120	65312312	186948720	35022508	32452024	20974264	20919570	3
A1K2H8	azo0416	Putative peptidoglycan-associated lipoprotein	41082016	38829288	40459728	30049696	217180416	354522592	463137472	554163460	6		841634560	956499520	872348160	792999170	490314784	489493504	414626016	575014780	8
A1K2H9	azo0417	Protein TolB	647322300	699141890	772413120	589901380	598981440	526036864	454620032	539444350	14		2223939330	5243558400	3314921470	3850069760	1805603580	1291567360	1085154300	1215745020	19
A1K2I6	azo0424	ATP-dependent protease ATPase subunit HslU (Unfoldase HslU)	128954720	124232208	124356768	95796000	110077720	109627936	101464464	107447320	7		0	0	0	0	0	0	0	0	0
A1K2J0	azo0428	Putative sulfate adenylyltransferase subunit 1 / adenylylsulfate kinase	198274176	239321920	211056112	197642128	195363264	186544320	151185184	173681872	13		31294970	38693896	47561916	34286684	86700176	58500464	65757128	61553908	4
A1K2J1	azo0429	Putative sulfate adenylyltransferase subunit 2 (EC 2.7.7.4)	30276320	54855796	29950698	38520048	19833816	35540676	26191222	27597764	1		0	0	0	0	0	0	0	0	0
A1K2J2	azo0430	Probable phosphoadenylyl-sulfate reductase (EC 1.8.4.8)	26504514	40711596	37044292	42452716	39469316	31915870	18951390	26788240	3		0	0	0	0	0	0	0	0	0
A1K2J4	azo0432	Putative sulfite reductase (EC 1.8.1.2)	201842064	230179008	213683504	192600240	234038976	227212672	215066304	214894640	9		284983616	347160352	267014336	268164096	149896304	198619184	200024784	215767472	8
A1K2J9	azo0437	Probable aspartate ammonia-lyase (EC 4.3.1.1)	183492896	236632864	228571184	215792864	213213664	213951216	172478944	181777360	8		11834506	12271344	6223357	5.91768e+06	28796276	25614280	26076100	34172284	2
A1K2K0	azo0438	Periplasmic L-asparaginase II (EC 3.5.1.1)	67280760	40926700	45889360	40738516	33816652	37662516	28533536	27671346	2		6079907	4.52912e+06	5.31956e+06	7519946	6642495	4.48129e+06	4.64359e+06	3.63899e+06	1
A1K2K1	azo0439	Probable glutamine transport ATP-binding protein	7.13584e+06	2461805	4.30044e+06	1.36875e+06	2294280	1.399e+06	1.49001e+06	1.23641e+06	1		0	0	0	0	0	0	0	0	0
A1K2K4	azo0442	Putative glutamine-binding protein	611642820	401199968	419485248	440661472	485928480	602953280	643069250	567410180	9		9588240400	13506716700	7502189600	9309142000	6568665600	7499789800	6454242800	4983459300	23
A1K2K9	azo0447	Transcriptional regulatory protein	96333736	95728768	68658912	79762776	86574640	83458640	77509024	71901368	1		19043314	16111478	27611706	12819032	24904884	29304498	29720262	33077028	1
A1K2L1	azo0449	Putative glutathione-regulated potassium-efflux system protein	27880734	30762270	24258326	30251352	26775672	31031784	24700662	22666962	1		0	0	0	0	0	0	0	0	0
A1K2L3	azo0451	Hypothetical secreted protein	0	0	0	0	0	0	0	0	0		44878268	128015360	63643488	76809848	28796276	32777614	27857706	27053072	2
A1K2M3	azo0461	Hypothetical secreted protein	13354195	9303976	11647496	7.74876e+06	12296972	5027706	4785401	7.94816e+06	1		1.7438e+06	2.31248e+06	2886649	2.58379e+06	8.11198e+06	4.57731e+06	6823632	5.7429e+06	1
A1K2M9	azo0467	Probable long-chain fatty acid transport protein	0	0	0	0	0	0	0	0	0		3.2548e+06	5.31872e+06	4531613	5498010	1.77666e+06	0	533098	0	1
A1K2N2	azo0470	Putative enoyl-CoA hydratase (EC 4.2.1.17)	21458464	17855022	19091386	16335722	15867053	13261441	12989153	14277240	1		0	0	0	0	0	0	0	0	0
A1K2N7	azo0475	Flagellar assembly factor FliW	16820190	13875295	12698393	12201377	20131334	13084622	14799118	13541298	1		7572413	10166871	13274860	10121714	16188172	14435171	18220878	15990881	2
A1K2N8	azo0476	Conserved hypothetical endoribonuclease L-PSP	156988304	157038128	159386832	181508160	144786912	159137328	152249856	128053616	4		595269500	466497056	469550624	501850144	227257136	297386176	251043200	251911280	4
A1K2P2	azo0480	Conserved hypothetical iron-sulfur binding oxidase	3424261	9680434	7.78894e+06	12604726	27767362	30324510	27149454	34074028	3		0	0	0	0	0	0	0	0	0
A1K2P5	azo0483	Conserved hypothetical secreted protein	445056	0	555757	421851	3.22325e+06	1.2369e+06	3005983	3.90518e+06	1		0	0	0	0	0	0	0	0	0
A1K2P6	azo0484	FHA domain containing protein	1.01972e+06	843042	787509	443456	0	0	0	0	1		0	0	0	0	0	0	0	0	0
A1K2Q2	azo0490	Putative acetone-cyanohydrin lyase (EC 1.11.1.10)	11927037	6.02338e+06	7683118	8781095	6.69224e+06	6885208	6.30913e+06	7.58019e+06	1		0	0	0	0	0	0	0	0	0
A1K2Q3	azo0491	Probable glutathione S-transferase (EC 2.5.1.18)	3.96127e+06	1.93975e+06	2.10814e+06	0	821043	0	0	860690	1		0	0	0	0	0	0	0	0	0
A1K2Q6	azo0494	Putative stringent starvation protein A	126406216	134988272	124356768	117980288	116027856	129962128	100612624	116278624	7		7115742	8.16455e+06	26928998	3.77686e+06	18834320	22683840	18625772	24314902	3
A1K2Q7	azo0495	Putative NADH dehydrogenase (EC 1.6.5.3)	19827418	21565854	22331674	12201377	25684814	21660350	17460810	26346670	2		0	0	0	0	0	0	0	0	0
A1K2Q8	azo0496	Putative soulbe lytic murein transglycosylase (EC 3.2.1.-)	0	0	0	0	0	0	0	0	0		8143579	19708584	22908610	20303842	20546522	12590070	14333752	18838578	2
A1K2R1	azo0499	Putative cyclohexadienyl dehydratase (EC 4.2.1.91)	0	0	0	0	0	0	0	0	0		43413408	34896836	37928144	41948528	17900378	29521560	31339892	26395900	2
A1K2R2	azo0500	Probable threonine dehydratase (EC 4.3.1.19)	126915952	151660032	142747488	127055632	120986376	124657504	98483264	114070792	10		0	0	0	0	0	0	0	0	0
A1K2R4	azo0502	Protein-Npi-phosphohistidine-sugar phosphotransferase (EC 2.7.1.69)	20082262	27266540	20580178	16436566	22015546	24489468	26404172	23255726	2		0	0	0	0	0	0	0	0	0
A1K2R6	azo0504	RNA polymerase sigma-54 factor	87159080	113476192	93705368	75225008	104127624	69578368	72717968	76537776	4		0	0	0	0	0	0	0	0	0
A1K2R7	azo0505	Probable ATPase component of ABC transporter	28441376	20651588	20580178	19360868	15668724	13791897	9538490	13246932	3		0	0	0	0	0	0	0	0	0
A1K2R9	azo0507	Protein RecA (Recombinase A)	358321024	400124672	413354592	367049856	320316064	302360768	273623776	287752672	12		189311	0	5240752	0	17433430	15737587	15629456	17414726	3
A1K2S3	azo0511	Protein RnfH	31703494	27159004	35643116	52839000	33816652	61621492	69204432	34221248	3		0	0	0	0	0	0	0	0	0
A1K2S5	azo0513	Probable electron transport complex protein RnfG	177376400	86048256	74263728	102854640	75170232	122005216	118179952	96408272	4		19309640	8.19245e+06	11606024	6.85273e+06	11891941	15520528	15953378	16867088	1
A1K2S7	azo0515	Electron transport complex protein RnfC (Nitrogen fixation protein RnfC)	168711456	153811344	152380752	137139488	204288304	266997040	220389584	213422640	6		13450177	4787382	11454305	1.53967e+06	8595048	13783968	10284676	16648047	2
A1K2S8	azo0516	Probable electron transport complex protein RnfB	16871148	8.12081e+06	8845097	7741737	11999460	8.29661e+06	9121286	10891919	1		0	0	0	0	0	0	0	0	0
Q8KSB0	azo0518	NifL	211526528	112400552	113847656	99627832	145778592	152948720	110727096	117014544	8		858338	0	1.40633e+06	0	0	996736	1.71892e+06	3.5123e+06	1
A1K2T0	azo0518	Nitrogen fixation regulatory protein (EC 2.7.13.1)	295627264	178550208	170771520	167390848	201313328	226328544	182060928	178833472	10		858338	0	1.40633e+06	0	0	996736	1.71892e+06	3.5123e+06	1
A1K2T1	azo0519	Nif-specific regulatory protein	591254530	418409632	332785792	380158944	345108416	470339072	431197344	353987264	15		11310879	570228	11226734	1.93767e+06	6.36563e+06	15086393	9879769	18181414	2
A1K2T2	azo0520	Conserved hypothetical secreted protein	5.55576e+06	4.913e+06	3131786	3.87718e+06	3.82085e+06	2941108	1.99825e+06	3.58964e+06	1		8538385	15004441	5.1244e+06	14795440	16655136	10428855	10851544	15005136	2
A1K2T4	azo0522	Superoxide dismutase [Cu-Zn] (EC 1.15.1.1)	8817857	5646922	9370538	5215551	11801118	6.22295e+06	11605057	6.7154e+06	1		154477120	198894032	113784456	256671280	121878344	132412928	114993992	106021696	2
A1K2T5	azo0523	Nitrogen fixation protein	375140736	69376472	58149924	150248464	64360768	244010432	205483952	116278624	10		43147052	798806	5.23345e+06	5123290	11191908	36684852	28748498	35377068	3
A1K2T7	azo0525	Uncharacterized protein	62693376	42217420	22506816	56166700	22808882	60825840	50785448	34515588	3		0	0	0	0	0	0	0	0	0
A1K2T8	azo0526	Probable type A flavoprotein	113153952	37699928	24345910	37410860	29254872	48183236	41522672	36576228	4		0	0	0	0	0	0	0	0	0
A1K2T9	azo0527	Probable ferredoxin IV	33283552	8981293	11910224	12907242	18147938	18212376	17993150	14277240	2		26633990	5556807	6.33353e+06	9815129	16810810	15086393	10689573	22671998	1
A1K2U0	azo0528	Ferredoxin V	3445590530	2317923330	2600981760	3317565180	2717232640	3527543550	3417634560	2583151620	15		2476962560	1665284480	1949506940	2126157700	1712211710	2051313540	2097426180	2004334980	14
A1K2U4	azo0532	Hypothetical membrane protein	0	0	0	0	0	0	0	0	0		14116017	9523986	14716120	14918299	21480460	15194925	26157068	21138620	1
A1K2U7	azo0535	Putative hemerythrin-like protein	79003880	37377244	36080960	46889620	26577324	56316900	38328636	30320742	3		0	0	0	0	0	0	0	0	0
A1K2U8	azo0536	Uncharacterized protein	1926674690	666874240	561356670	734099710	728892860	1158166660	900722620	725637250	13		548660220	253137856	229086096	245178464	420270176	556785150	505325504	458916640	5
Q9F0V9	azo0538	Nitrogenase iron protein (EC 1.18.6.1) (Nitrogenase Fe protein) (Nitrogenase component II) (Nitrogenase reductase)	8868831200	8712405000	9107812400	10890462200	9510295600	9813492700	9890915300	8684092400	14		1518136960	1802703230	2101220220	1972920320	3502250240	3147517180	3142087170	3734853890	10
A1K2V1	azo0539	Nitrogenase protein alpha chain (EC 1.18.6.1)	10652791800	18123958300	16026265600	16335719400	22313019400	25550422000	22784194600	23402905600	51		3462417920	4140612350	5514753000	2528404990	5276716000	5502735900	5854982100	7601148400	36
A1K2V2	azo0540	Nitrogenase molybdenum-iron protein beta chain (EC 1.18.6.1)	26147762200	38560297000	35205177000	37511590000	38477595000	45796200000	40777306000	39519957000	52		5326804500	5804085200	7813197800	3869225470	8825670700	8932445200	9312884700	11719350300	32
A1K2V3	azo0541	Nitrogen fixation protein [nifT]	83081472	60771584	63667136	67158032	77451048	61709948	51317768	54018016	3		46875860	18985344	15853969	21644662	15441709	26916718	18139902	18729038	1
A1K2V5	azo0543	NifY protein	861397630	677629890	622659070	853088060	582123010	838123520	733567040	646891970	7		167794112	119517240	80407680	162430736	207021872	205131360	167632032	213576752	2
Q9F0V4	azo0544	Uncharacterized protein	73906816	52381888	48779384	70989880	72889296	98134680	95182712	68957656	2		18910144	9842873	8495911	20303842	40626104	35273900	54824620	43043928	1
A1K2V7	azo0545	Putative methyl-accepting chemotaxis protein	1.01405e+06	576894	0	0	2.30829e+06	5.85557e+06	2.25375e+06	6359345	1		20375022	13645333	22225906	9442642	39380864	23226506	23322726	30448404	1
A1K2V8	azo0546	Probable peptidylprolyl isomerase (EC 5.2.1.8)	519896608	266749712	251340752	317639072	237014208	373088640	311952480	263466688	8		34357880	6.01661e+06	4.99418e+06	9724920	23348332	29847172	22108006	24533962	2
A1K2V9	azo0547	Nitrogen Fixation protein	350675392	188768464	154132352	220834960	136853312	238706048	203354608	183985040	3		33692012	7.00903e+06	17750380	22027744	25527498	35382448	31501860	35267560	1
A1K2W0	azo0548	Nitrogenase-stabilizing/protective protein NifW	225798048	87661664	79868512	122013768	110077720	170630480	151185184	100087920	2		45544124	10085022	3.44368e+06	12997416	24437914	67725912	75717816	53448996	3
A1K2W1	azo0549	Uncharacterized protein	226307904	89812920	50968740	103862960	65649940	128193872	102316208	75801848	5		10333510	1.94978e+06	1.75868e+06	0	4029478	8940917	7.07522e+06	6861246	1
A1K2W2	azo0550	Serine acetyltransferase (EC 2.3.1.30)	8512033	879929	0	0	0	0	0	649802	1		0	0	0	0	0	0	0	0	0
A1K2W3	azo0551	Homocitrate synthase (EC 2.3.3.14)	11519272	6.99142e+06	2.32434e+06	5.36178e+06	5.58155e+06	12288943	5.69693e+06	6408245	2		0	0	0	0	0	0	0	0	0
A1K2W4	azo0552	Cysteine desulphurase (EC 2.8.1.7)	4959416800	1785502080	1585109630	2178098430	1755292670	2669970430	2225189380	1832492420	19		744420420	287492192	287495616	277741152	666205440	693539070	683485380	685636670	10
A1K2W5	azo0553	Nitrogen fixation protein NifU	2314046720	860482500	733003840	1002327810	867729920	1140484610	911369090	971442050	7		543333760	211550864	250326000	197292048	456070880	746721980	740981760	520251392	5
A1K2W6	azo0554	HesB/yadR/yfhF family protein	297156640	169945392	175150272	359991008	141811856	404031712	318340736	157491168	2		938848000	403212096	207087840	438639872	538568580	736953730	621129790	592538620	4
A1K2W8	azo0556	Probable ferredoxin	50562492	29417768	25221654	39326752	37585116	41287288	37370424	23550090	2		2.16126e+06	0	1.76726e+06	0	2.14962e+06	4416875	4979917	2888065	1
A1K2W9	azo0557	Uncharacterized protein	15189140	5.7007e+06	8.10751e+06	9246147	5.49851e+06	8.38208e+06	9573979	3449073	1		0	0	0	0	0	0	0	0	0
A1K2X0	azo0558	Uncharacterized protein	6677114400	2640609020	2276953090	3670498300	2330475520	4402800100	3268578300	2303494910	13		3089542140	871517060	652364540	1120542460	1587687170	2214117380	1822087550	1544323970	12
A1K2X2	azo0560	Conserved hypothetical NifX protein	76455352	28557274	21455910	33780680	24792268	26788100	22251896	22298986	2		20508174	3.89912e+06	6054792	11844.9	12471900	21707020	19192666	14238447	2
A1K2X3	azo0561	Probable nitrogenase iron-molybdenum cofactor biosynthesis protein NifN	830814660	225339088	135741520	327722816	208255248	403147584	343892800	236972848	9		70713272	12534151	17598658	7.49597e+06	26305774	55461424	73207408	52682264	3
A1K2X4	azo0562	Nitrogenase iron-molybdenum cofactor biosynthesis protein NifE	718680060	237170624	88450968	318647680	123961336	500398528	358798400	259051168	13		18776962	1.5883e+06	1.84881e+06	0	3.66695e+06	14001042	12957063	11719336	1
A1K2X5	azo0563	Uncharacterized protein	389412544	277505888	260974128	250077904	227097360	250199264	242747840	215630592	8		33958360	16634473	48320456	18039526	31598088	44390852	49965684	53339436	3
A1K2X6	azo0564	Uncharacterized protein	20897788	10917378	9983564	9853445	7.2074e+06	11493244	14586168	5830080	3		0	0	0	0	0	0	0	0	0
A1K2Y6	azo0574	Probable transcriptional regulatory protein azo0574	41642684	44099720	50793572	43864456	41155188	34568152	35879840	38710472	2		84696120	106498640	75401152	119907688	89346304	105604680	79847920	69220816	4
A1K2Y8	azo0576	Uncharacterized protein	18553172	15972710	22331674	15730702	15569544	18300788	11179190	13982876	2		0	0	0	0	0	0	0	0	0
A1K2Z2	azo0580	Putative methyl-accepting chemotaxis transducer	0	0	0	0	0	0	0	0	0		20375022	13645333	22225906	9442642	39380864	23226506	23322726	30448404	1
A1K2Z6	azo0584	Methylenetetrahydrofolate reductase (EC 1.5.1.20)	15393015	17102098	13749296	16335722	16858750	13438268	15224987	11922229	2		3.09898e+06	5.46778e+06	5.41282e+06	3.72875e+06	5872193	4466843	3.88406e+06	5435939	1
A1K2Z9	azo0587	Adenosylhomocysteinase (EC 3.3.1.1) (S-adenosyl-L-homocysteine hydrolase)	481158848	634605760	583250820	594942980	627740740	553444480	470590336	435676704	13		91754088	109572440	123645760	58996072	143670096	197533984	244564656	234386720	8
A1K301	azo0589	S-adenosylmethionine synthase (AdoMet synthase) (EC 2.5.1.6) (MAT) (Methionine adenosyltransferase)	83591152	51521436	58587772	55460836	51766280	56140124	42800316	46658652	2		13450177	18061362	19267512	10914059	23348332	23552114	24699420	28695944	1
A1K306	azo0594	Diaminopimelate epimerase (DAP epimerase) (EC 5.1.1.7)	28747206	15112224	19791984	11193003	17453772	11758477	12989153	13394120	1		0	0	0	0	0	0	0	0	0
A1K307	azo0595	3',5'-cyclic-nucleotide phosphodiesterase (EC 3.1.4.17)	11825091	10272011	16902000	13411432	16462075	9901881	11179190	9125664	2		5.13984e+06	7.19656e+06	5050804	7.68651e+06	18523002	13783968	13119022	18071896	1
A1K309	azo0597	Uncharacterized protein	4639814	3682266	4.79658e+06	3249367	2.67504e+06	5.38221e+06	3.24666e+06	2.96291e+06	1		0	0	0	0	0	0	0	0	0
A1K310	azo0598	Probable SAM dependent methyl transferase (EC 2.1.1.-)	151891392	125845616	149753488	134114320	127928232	114932440	110727096	117750440	4		0	0	0	0	0	0	0	0	0
A1K319	azo0607	Putative TonB-dependent receptor	856300540	1409041540	1269839230	1260472580	2032968060	2378218240	2640417020	2583151620	29		4527779800	7756857300	5658879000	6780716500	3268768510	3288612610	2526627330	3340561660	33
A1K320	azo0608	PKHD-type hydroxylase azo0608 (EC 1.14.11.-)	9429494	23501942	16113822	12907242	12693643	13349853	14266768	13099750	2		0	0	0	0	0	0	0	0	0
A1K326	azo0614	Probable biopolymer transport protein ExbB	26249668	21081824	16902000	31158896	119002920	101671120	118179952	119222440	2		0	0	0	0	0	0	0	0	0
A1K327	azo0615	Putative TonB protein	3393148	391879	0	945914	653363	3.5549e+06	1.3521e+06	1.06773e+06	1		0	0	0	0	0	0	0	0	0
A1K328	azo0616	Bacterioferritin	37616036	46573664	50968740	52536552	147762048	164441936	121373920	153811536	2		10618948	0	1.96133e+06	5074498	3.55002e+06	5.00194e+06	5839700	1.89013e+06	1
A1K335	azo0623	Putative malonyl-CoA decarboxylase (EC 4.1.1.9)	123347960	121543168	119102240	103862960	106110880	112280248	105403680	107447320	6		0	0	0	0	0	0	0	0	0
A1K339	azo0627	UPF0502 protein azo0627	8206210	4252912	9107814	4.14508e+06	0	8929376	1.91588e+06	5.44386e+06	1		0	0	0	0	0	0	0	0	0
A1K344	azo0632	Dihydroxy-acid dehydratase (DAD) (EC 4.2.1.9)	361379136	387217312	403721504	344865312	431385504	405799904	328987392	369442208	11		103473032	188045120	161574032	122397648	155655504	160631984	174920480	148956144	6
A1K350	azo0638	Uncharacterized protein	6931954	787169	0	0	0	1.14436e+06	978376	0	1		0	0	0	0	0	0	0	0	0
A1K357	azo0645	Uncharacterized protein	1423809	1.14495e+06	0	445337	0	876154	0	423767	1		0	0	0	0	0	0	0	0	0
A1K361	azo0649	Uncharacterized protein	0	0	0	0	0	0	0	0	0		2.29171e+06	0	6.1144e+06	0	26772768	22141176	21946034	26176856	1
A1K366	azo0654	Putative outer membrane efflux protein	45465432	29310194	37744912	13411432	25783956	73026360	63987544	51810236	5		104138912	77930304	57271524	53249744	13562314	48949352	33121488	35596116	4
A1K376	azo0664	Uncharacterized protein	49084340	66687428	62878980	43763608	94508224	84696456	78041344	97880072	7		0	0	0	0	0	0	0	0	0
A1K386	azo0674	Putative aliphatic amidase expression-regulating protein	129464464	50338248	64893236	49813916	84789560	56316900	49933656	69546360	6		1285089790	1880451070	1547469310	1771797500	1821170050	1508639100	1603436160	1117171330	14
A1K397	azo0685	Probable Methylmalonyl-CoA mutase large subunit (EC 5.4.99.2)	187570368	196835328	190038016	157307008	190404688	174167040	139473712	191344432	9		15847221	12454022	11530166	7.63435e+06	26305774	32234930	26561972	35377068	3
A1K399	azo0687	Probable propionyl-coa carboxylase beta subunit (EC 6.4.1.3)	266574496	304395872	290749600	259153248	302465920	346565600	309823040	326021472	12		20907680	15077380	39293596	12078421	25683184	18993654	27533770	34610408	2
A1K3A0	azo0688	Probable propionyl-CoA carboxylase alpha chain (EC 6.4.1.3)	311428320	336664064	326655264	281337792	332216512	358059168	319405184	346627904	12		4789490	1465973	7.5339e+06	0	8365052	6695936	5.67677e+06	10952653	2
A1K3B9	azo0707	Shikimate dehydrogenase (EC 1.1.1.25)	4.15524e+06	8604826	6518344	5.60604e+06	4502923	4.35094e+06	4.17846e+06	4.3508e+06	1		0	0	0	0	0	0	0	0	0
A1K3C1	azo0709	Putative exoribonuclease II	2.12539e+06	4.29773e+06	1.87868e+06	648810	7.63451e+06	4.78321e+06	1.94088e+06	5203787	2		0	0	0	0	0	0	0	0	0
A1K3D0	azo0718	30S ribosomal protein S6	63203108	48509728	63141724	39730088	67137528	51542832	59302928	49528780	2		16246748	7.87744e+06	11530166	15682671	19145628	14652249	14414746	19824300	1
A1K3D3	azo0721	50S ribosomal protein L9	1055083840	1306857730	1401202180	1522651520	1259448060	1556009730	1394737020	1125989500	8		395514784	412252704	463482336	362021344	594604100	593687420	524761568	596919740	7
A1K3D4	azo0722	DnaB protein (EC 3.6.1.-)	2.71524e+06	2814803	1.50965e+06	637778	1.70044e+06	2643421	695743	0	1		0	0	0	0	0	0	0	0	0
A1K3D6	azo0724	Uncharacterized protein	107037568	120467640	126983928	113946736	113052720	94598232	95502120	94200360	4		56330900	156403072	123645760	109755696	83120032	72609984	63003720	97369096	2
A1K3D9	azo0727	Conserved hypothetical ATPase family protein	10346962	11562742	10771742	13209750	5787145	8079706	12137392	9199253	1		0	0	0	0	0	0	0	0	0
A1K3E2	azo0730	Cell division protein ZapD (Z ring-associated protein D)	6371278	3.52781e+06	3078534	4.13512e+06	2.3865e+06	2.72583e+06	2.24375e+06	3.34327e+06	1		0	0	0	0	0	0	0	0	0
A1K3E7	azo0735	Nitrogen regulation protein NR(I)	204390704	152197936	141871872	129072408	112061064	150296352	139473712	127317776	11		1640806	0	1.53097e+06	0	6.85273e+06	7.0674e+06	0	18400476	2
A1K3E8	azo0736	Nitrogen regulation protein NR(II) (EC 2.7.13.1)	1.98489e+06	0	0	0	0	0	0	0	1		0	0	0	0	0	0	0	0	0
A1K3F0	azo0738	Glutamine synthetase (EC 6.3.1.2)	4908446200	4065780220	4440058900	3599909890	4571689500	4314396700	3939330300	3812173570	21		1073350080	851627650	1304729090	609115390	1276374780	1280713860	1279510660	1741472380	12
A1K3F2	azo0740	Conserved hypothetical sulphurtransferase protein (EC 2.8.1.1)	19725476	23663288	30301026	23797722	27866510	30147664	25765350	19870402	1		16513082	21155086	24880858	13570815	17433430	12915674	14738667	15333726	1
A1K3F3	azo0741	Quinolinate synthase A (EC 2.5.1.72)	205410064	221036496	239955872	195625344	250897872	201573792	160767312	195760144	7		46742680	71240160	68118960	54973628	82653104	46235992	54014804	83678280	3
A1K3G4	azo0752	Uncharacterized protein	60654552	67225192	57887208	58687620	54047164	45707772	44716760	40697496	3		2.4708e+06	3741022	12440429	2.02748e+06	18989988	11396196	13442959	17414726	2
A1K3G6	azo0754	50S ribosomal protein L25 (General stress protein CTC)	339971680	359789280	374821472	375116960	282631776	298824288	252330256	258315184	7		109865312	75037280	113025968	65508616	130439280	103325392	92319048	119383952	5
A1K3G7	azo0755	Ribose-phosphate pyrophosphokinase (RPPK) (EC 2.7.6.1) (Phosphoribosyl pyrophosphate synthase)	75945696	109173776	103338648	88939008	91037200	88409576	72398528	83161256	8		11209648	8090994	19267512	2.30951e+06	6596367	16605886	15386524	18290944	3
A1K3H0	azo0758	Conserved hypothetical secreted protein	39145148	36893216	29600388	33579016	28461538	26080822	23635992	24506828	3		0	0	638755	4.19022e+06	10862151	5.60228e+06	11013508	7.68886e+06	2
A1K3H2	azo0760	Uncharacterized protein	137619712	194146416	177777616	157307008	169579120	147644096	121373920	135412976	13		0	0	0	0	0	0	0	0	0
A1K3H4	azo0762	Phosphopantetheine adenylyltransferase (EC 2.7.7.3) (Dephospho-CoA pyrophosphorylase) (Pantetheine-phosphate adenylyltransferase) (PPAT)	17431818	14359301	9282966	9782665	11206107	8447348	9987881	8389717	3		0	0	0	0	0	0	0	0	0
A1K3H5	azo0763	Putative methylase (EC 2.1.1.-)	793860	2125208	1.80603e+06	1.44496e+06	456105	1.10408e+06	0	1073759	1		0	0	0	0	0	0	0	0	0
A1K3H6	azo0764	Probable Zn dependent peptidase	25994832	21727204	21543484	18049976	18346282	17770338	13415014	21195092	3		14781871	33269518	24198172	20112314	30197168	21598496	28991438	26395900	2
A1K3H7	azo0765	Probable Zn dependent peptidase	41948528	43723296	47115436	27629562	34015020	26080822	28001194	31056696	2		0	0	0	0	0	0	0	0	0
A1K3H8	azo0766	Signal recognition particle receptor FtsY (SRP receptor)	15545931	13552599	16726853	13512273	11999460	6355714	5560033	9272846	1		0	0	0	0	0	0	0	0	0
A1K3I1	azo0769	Alkyl hydroperoxide reductase subunit C (EC 1.6.99.3)	13150329900	8067045900	9720856600	12806392800	9341715500	12023723000	11285633000	8463298000	16		5539876400	3543927810	3223893250	4290625540	6771006000	6284191200	5474363900	6002061800	13
A1K3I2	azo0770	Alkyl hydroperoxide reductase subunit F (EC 1.6.99.3)	1651436930	1156274180	1339900800	1109216640	1279282300	1175847550	1117918980	1045035710	15		247696288	209742624	251084352	220277728	222587504	261569632	254282320	214672016	8
A1K3I9	azo0777	Hypothetical secreted protein	6116429	8497270	8.33426e+06	6417622	11305272	6.3849e+06	6.14439e+06	8610504	1		105603840	119878840	115301656	146724096	560360130	316922624	397619808	383343104	3
A1K3J1	azo0779	PhoH-like protein	13150331	14681995	12260528	16436566	13586164	16886232	14266768	12069418	2		0	0	0	0	0	0	0	0	0
A1K3J2	azo0780	Endoribonuclease YbeY (EC 3.1.-.-)	1.94509e+06	528773	607124	0	1.11218e+06	0	562541	0	1		0	0	0	0	0	0	0	0	0
A1K3J5	azo0783	Membrane fusion protein	0	644901	398321	0	1.43491e+06	1.66884e+06	1.09768e+06	3.77984e+06	1		4.02525e+06	9316137	7.30006e+06	8409773	6611218	5109781	5582749	5405860	1
A1K3J7	azo0785	Glycine--tRNA ligase alpha subunit (EC 6.1.1.14) (Glycyl-tRNA synthetase alpha subunit)	116212080	139290736	133114320	143189776	106110880	134382672	114985936	111863008	7		20375022	16562670	14033417	17565024	24126616	21707020	22755840	18509980	2
A1K3J8	azo0786	Glycine--tRNA ligase beta subunit (EC 6.1.1.14) (Glycyl-tRNA synthetase beta subunit) (GlyRS)	462300000	613093630	590256380	414443520	603940160	513659584	480172576	543859840	22		18643806	3129493	33376792	1371754	33465960	43739660	39438072	60896808	7
A1K3K1	azo0789	Probable phasin	11978029100	4291658240	5464688600	3277228030	4809699300	4429329400	3513459460	3893126660	14		1085335040	341735904	543131200	369683072	491871712	384214272	401669120	453439936	6
A1K3K2	azo0790	Probable enoyl-CoA hydratase (EC 4.2.1.17)	769650690	704520770	632292670	618135620	614848510	623287490	644133700	576977220	8		142491808	107583496	121370064	117226056	171221184	175827040	173300656	182909424	5
A1K3K3	azo0791	Conserved hypothetical secreted protein	9327549	7314105	10421439	8162539	7475340	5.4975e+06	5689569	7.27052e+06	1		43546596	73409976	46196520	72978968	76582512	61322336	44539932	48739352	2
A1K3K5	azo0793	Probable phosphatase (HAD superfamily)	3.15814e+06	7314105	4461366	8.27534e+06	2.27003e+06	7.30229e+06	7036579	3.24914e+06	1		47674860	41948528	20632922	29114966	9915164	20296060	15548480	18400476	2
A1K3K6	azo0794	Sugar-phosphate isomerase	79513560	51897848	48779384	42553584	35205040	27230154	26191222	32749372	3		0	0	0	0	0	0	0	0	0
A1K3K8	azo0796	Conserved hypothetical membrane protein	0	0	0	0	0	0	0	0	0		0	2281039	3.44756e+06	0	54012448	17691224	50451580	41291492	1
A1K3L8	azo0806	Conserved hypothetical ABC transporter ATP-binding protein	6371278	5485580	6781587	5.45328e+06	5698618	3.99172e+06	4.39964e+06	4.89726e+06	1		0	0	0	0	0	0	0	0	0
A1K3M1	azo0809	Putative surface lipoprotein	1.1431e+06	1.98143e+06	2189636	131012	1834803	4961129	6592435	6.90951e+06	1		0	0	0	0	0	0	0	0	0
A1K3M2	azo0810	Conserved hypothetical secreted protein	36494696	39420868	39846708	37209164	36890924	32888390	35028108	32234206	3		1504820480	2477133060	1319899520	2547557630	1489624450	1476077950	1352394240	1248602110	12
A1K3M7	azo0815	UDP-N-acetylglucosamine 1-carboxyvinyltransferase (EC 2.5.1.7) (Enoylpyruvate transferase) (UDP-N-acetylglucosamine enolpyruvyl transferase)	71358360	69376472	64893236	53847388	67831648	48006408	47378472	49970376	5		7.51303e+06	5.15483e+06	10999161	5952782	18834320	14109561	15467495	19605256	2
A1K3M9	azo0817	ATP phosphoribosyltransferase (ATP-PRT) (ATP-PRTase) (EC 2.4.2.17)	51479972	49585324	55259928	48402164	61088160	46415072	40883872	42316608	4		0	0	0	0	0	0	0	0	0
A1K3N0	azo0818	Histidinol dehydrogenase (HDH) (EC 1.1.1.23)	73397160	116165232	104214392	89544024	77153544	85315240	65371576	80217512	8		1.39695e+06	2.60057e+06	3.2419e+06	2.46595e+06	5.88106e+06	5658281	5280011	4514123	2
A1K3N2	azo0820	Phosphoenolpyruvate carboxykinase [GTP] (PEP carboxykinase) (PEPCK) (EC 4.1.1.32) (Phosphoenolpyruvate carboxylase)	514799680	1113249410	1129720320	882331390	1120610560	972506050	877299520	1089191810	15		324934944	484578048	487756416	406076832	502767232	312581248	353889952	418391360	10
A1K3N3	azo0821	Probable malate dehydrogenase (Oxaloacetate-decarboxylating) (NADP+) (EC 1.1.1.40)	1055083840	1505845380	1366172160	1280641020	1904046720	1759351550	1746080900	1596989950	22		72977136	87151712	142609968	44630176	139622976	125900696	142527792	190576192	6
A1K3N6	azo0824	Probable negative regulator of allantoin and glyoxylate utilization operons	49695972	57544752	44663348	46889620	38477600	47475976	42055032	41433452	2		0	0	0	0	0	0	0	0	0
A1K3N9	azo0827	Conserved hypothetical membrane protein	5.91255e+06	4.82414e+06	7267616	9296808	31436624	28644698	40990328	30541536	1		0	0	0	0	0	0	0	0	0
A1K3P8	azo0836	Glutamine--tRNA ligase (EC 6.1.1.18) (Glutaminyl-tRNA synthetase)	109076256	136063856	133990080	112938432	137845136	120237088	100506136	143508352	6		135833440	124579904	122887320	115693632	110359832	91169568	103656504	100654936	6
A1K3Q0	azo0838	Conserved hypothetical outer membrane protein	0	0	0	0	0	0	0	0	0		3988661	8539175	11833583	3672790	4857930	4.17455e+06	6436681	1.69159e+06	1
A1K3Q2	azo0840	Phosphomethylpyrimidine synthase (EC 4.1.99.17) (Hydroxymethylpyrimidine phosphate synthase) (HMP-P synthase) (HMP-phosphate synthase) (HMPP synthase) (Thiamine biosynthesis protein ThiC)	38176716	55931356	58500232	56670852	53253824	56405348	42800316	56152296	4		3.05247e+06	8.16582e+06	11150879	0	17277770	17148556	15791422	23219628	2
A1K3R0	azo0848	Uncharacterized protein	519896608	543180030	525450912	500155808	457169568	514543840	397127040	384897088	9		95482928	116081712	131231504	94623624	199239072	150863920	141717952	188385776	4
A1K3R4	azo0852	Putative nucleotide sugar epimerase (EC 5.1.3.-)	174828000	121005408	137492944	91459912	115036112	104323288	91349944	89048776	4		100010672	119878840	96337560	113203480	116274632	97138944	102846752	84225904	4
A1K3R8	azo0856	Glycosyltransferase	0	0	0	0	0	0	0	0	0		72044960	86247680	65008904	79299920	51366368	48732264	49641732	49396492	1
A1K3R9	azo0857	Putative carbohydrate kinase (EC 2.7.1.-)	57596360	42378752	44050304	29948836	38576772	44028008	25978306	32602148	3		82032696	107583496	73277224	74128168	56036012	72175848	68267536	74259016	2
A1K3S4	azo0862	Probable biotin carboxylase (A subunit of acetyl-coa carboxylase) (EC 6.3.4.14)	118250904	173172176	139244512	140164688	132886608	143223664	104019616	130261432	6		0	0	0	0	0	0	0	0	0
A1K3S6	azo0864	Probable biotin carboxyl carrier protein of acetyl-CoA carboxylase (EC 6.4.1.2)	21611378	32106780	41510652	47494620	34808368	46326608	45142600	33632464	2		0	0	0	0	0	0	0	0	0
A1K3S7	azo0865	3-dehydroquinate dehydratase (3-dehydroquinase) (EC 4.2.1.10) (Type II DHQase)	11213458	15650029	16989576	16134051	21420538	15383270	11072710	15675541	1		0	0	0	0	0	0	0	0	0
A1K3T0	azo0868	UDP-N-acetylmuramate:L-alanyl-gamma-D-glutamyl-meso-diaminopimelate ligase (EC 6.3.2.-)	18604140	30654682	21368352	17041586	17453772	14675999	13202086	16558664	3		0	0	0	0	0	0	0	0	0
A1K3T1	azo0869	Conserved hypothetical secreted protein	11570251	18715498	16551704	5.53383e+06	26081478	40845244	58877012	65277956	2		92686296	215166992	124404288	120482296	49342836	58717500	48346080	41072456	2
A1K3T4	azo0872	Uncharacterized protein	6.06546e+06	8389706	5352176	4387623	4607715	6820854	5943652	6217411	1		0	0	0	0	0	0	0	0	0
A1K3T5	azo0873	Dihydroorotase (DHOase) (EC 3.5.2.3)	16412420	5.75448e+06	14274749	8416268	9093784	5.59429e+06	7159300	9420036	1		238374272	186237024	135024320	203038416	93082080	128071392	114993992	101312056	4
A1K3U1	azo0879	UDP-N-acetylmuramoyl-L-alanyl-D-glutamate--2,6-diaminopimelate ligase (EC 6.3.2.13) (Meso-A2pm-adding enzyme) (Meso-diaminopimelate-adding enzyme) (UDP-MurNAc-L-Ala-D-Glu:meso-diaminopimelate ligase) (UDP-MurNAc-tripeptide synthetase) (UDP-N-acetylmuramyl-tripeptide synthetase)	7594570	7098979	5.82243e+06	5412353	4.883e+06	4.13364e+06	5054926	4.92479e+06	2		0	0	0	0	0	0	0	0	0
A1K3U2	azo0880	UDP-N-acetylmuramoyl-tripeptide--D-alanyl-D-alanine ligase (EC 6.3.2.10)	6.06546e+06	5.05475e+06	6635368	4481945	8.3558e+06	7.58509e+06	4.13301e+06	3.68678e+06	1		0	0	0	0	0	0	0	0	0
A1K3U4	azo0882	UDP-N-acetylmuramoylalanine--D-glutamate ligase (EC 6.3.2.9) (D-glutamic acid-adding enzyme) (UDP-N-acetylmuramoyl-L-alanyl-D-glutamate synthetase)	10703757	8658609	6114828	5.36854e+06	8553072	5756043	3.98306e+06	4.58814e+06	1		2.52567e+06	5.20267e+06	5550030	3.36653e+06	6.37302e+06	3.8341e+06	3899659	5314376	1
A1K3U7	azo0885	UDP-N-acetylmuramate--L-alanine ligase (EC 6.3.2.8) (UDP-N-acetylmuramoyl-L-alanine synthetase)	1.85559e+06	5171026	5305790	2.37319e+06	4517687	2879978	1.72921e+06	3.73689e+06	1		0	0	0	0	0	0	0	0	0
A1K3U8	azo0886	D-alanine--D-alanine ligase (EC 6.3.2.4) (D-Ala-D-Ala ligase) (D-alanylalanine synthetase)	31805426	32106780	31176780	22486830	27965678	19096486	20548396	20017584	2		1.57555e+06	0	2.00545e+06	1.87673e+06	2.2705e+06	2078512	2.67603e+06	4.07623e+06	1
A1K3V0	azo0888	Cell division protein ftsA	21764290	29095072	30563752	22789350	25585648	16886232	11924467	19428816	2		0	0	0	0	0	0	0	0	0
A1K3V1	azo0889	Cell division protein FtsZ	56576976	75292272	87312472	63830388	80922024	61267876	47697868	49160844	6		0	0	0	0	0	0	0	0	0
A1K3V5	azo0893	Protein translocase subunit SecA	58615816	80132504	84247288	58082616	102144152	87171872	59409336	78009672	6		15447713	5.34855e+06	13350718	6.96049e+06	51521984	30606896	23808610	38334312	1
A1K3V7	azo0895	Arginine biosynthesis bifunctional protein ArgJ	172789120	144668656	171647280	163357424	173545984	156484976	135214928	127317776	8		314281024	267602752	247291520	260502208	144292752	187765888	164392816	188385776	8
A1K3W2	azo0900	Protein ApaG	1.05303e+06	1.88506e+06	0	1.33348e+06	608288	3510753	0	0	1		0	0	0	0	0	0	0	0	0
A1K3W3	azo0901	Adenylosuccinate lyase (EC 4.3.2.2)	316015520	415720512	381827712	370074784	349075392	334188256	280011936	328229280	14		11852936	5660810	22301758	2.73513e+06	20546522	19102192	22755840	25957810	3
A1K3W4	azo0902	Uncharacterized protein	3.25168e+06	6238498	7685597	5.23381e+06	5246624	6.71872e+06	8.20452e+06	5.00829e+06	1		0	0	0	0	0	0	0	0	0
A1K3W6	azo0904	Protein translocase subunit SecD	0	0	0	0	17949600	20687850	26404172	42022188	3		0	0	0	0	0	0	0	0	0
A1K3X0	azo0908	S-adenosylmethionine:tRNA ribosyltransferase-isomerase (EC 2.4.99.17) (Queuosine biosynthesis protein QueA)	2.46522e+06	3490999	2.69113e+06	981562	1.15618e+06	909025	1.20613e+06	1.66575e+06	1		0	0	0	0	0	0	0	0	0
A1K3X7	azo0915	Acetyl-coenzyme A carboxylase carboxyl transferase subunit alpha (ACCase subunit alpha) (Acetyl-CoA carboxylase carboxyltransferase subunit alpha) (EC 6.4.1.2)	133542120	101106800	102462944	95493408	104127624	124657504	94118072	85369056	6		0	0	0	0	0	0	0	0	0
A1K3Y1	azo0919	Probable c4-dicarboxylate-binding periplasmic protein	12385778700	16994538500	19967123500	20066680800	18445410300	16974688300	15863778300	16852998100	30		171789369000	386939388000	183572218000	294980682000	188342911000	195363504000	180589232000	182909403000	66
A1K3Y3	azo0921	Putative TRAP-type C4-dicarboxylate transport system, large permease	3.19699e+06	2.35967e+06	788214	568116	20726342	4.04517e+06	5130814	25610724	1		0	0	0	0	0	0	0	0	0
A1K3Y5	azo0923	Nucleoside diphosphate kinase (NDK) (NDP kinase) (EC 2.7.4.6) (Nucleoside-2-P kinase)	337422912	274816544	397591424	360999488	312382528	319158688	321534624	259786832	2		16379904	11859755	24956730	18581132	19145628	17691224	21541120	22233898	1
A1K3Y7	azo0925	Putative type 4 pilus biogenesis protein	0	0	0	0	0	0	0	0	0		13849673	23324854	16460813	18242162	8751067	10837737	11580381	7.61744e+06	1
A1K3Y8	azo0926	Transcriptional regulator	12640623	16026501	14449912	9736125	14577859	14675999	13627954	20238370	1		0	0	0	0	0	0	0	0	0
A1K3Y9	azo0927	4-hydroxy-3-methylbut-2-en-1-yl diphosphate synthase (EC 1.17.7.1) (1-hydroxy-2-methyl-2-(E)-butenyl 4-diphosphate synthase)	4.1237e+06	6614960	5024271	4.63178e+06	5181647	3948012	4.09249e+06	5.00372e+06	1		0	0	0	0	0	0	0	0	0
A1K3Z0	azo0928	Histidine--tRNA ligase (EC 6.1.1.21) (Histidyl-tRNA synthetase) (HisRS)	32111238	65611848	42736704	40536828	38279260	40137984	37689812	36576228	4		0	0	0	0	0	0	0	0	0
A1K3Z2	azo0930	Outer membrane protein assembly factor BamB	0	0	0	0	0	0	0	0	0		16912596	20974264	17446942	24517846	11334485	13024216	9393869	12157451	1
A1K3Z3	azo0931	GTPase Der (GTP-binding protein EngA)	4.49889e+06	5431801	5849629	2.98927e+06	6.27292e+06	7503034	6.64056e+06	8095349	1		0	0	0	0	0	0	0	0	0
A1K3Z4	azo0932	Protein hfq	27523942	20382700	15325659	21680146	23998920	32181106	25020094	13688499	2		81100568	10295668	18281370	18740554	22258752	32234930	34984096	37677156	1
A1K3Z6	azo0934	Putative Hflk protein	87668848	93039760	72775000	66149596	117019488	100786896	105936088	137620800	7		7577961	1.60709e+06	11378446	1.77022e+06	10225117	6.51676e+06	8.09034e+06	10342120	3
A1K3Z7	azo0935	Protein HflC	198274176	190919664	188286672	154282000	238997504	204226208	212936752	264938624	9		0	0	0	0	0	0	0	0	0
A1K3Z9	azo0937	ATP phosphoribosyltransferase regulatory subunit	122838264	139828384	134865728	101846280	107102688	115816672	76444336	96408272	8		0	0	0	0	0	0	0	0	0
A1K400	azo0938	Adenylosuccinate synthetase (AMPSase) (AdSS) (EC 6.3.4.4) (IMP--aspartate ligase)	188080176	344730848	327530944	307555584	234038976	286447328	240618544	259786832	6		143823648	222399536	86476152	148639424	186786656	223582320	218650592	282578720	5
A1K401	azo0939	Ribonuclease R (RNase R) (EC 3.1.13.1)	1.05096e+06	1698540	1.62284e+06	1.23993e+06	7713529	7076237	6.54952e+06	6.88742e+06	1		0	0	0	0	0	0	0	0	0
A1K402	azo0940	23S rRNA (guanosine-2'-O-)-methyltransferase RlmB (EC 2.1.1.185) (23S rRNA (guanosine2251 2'-O)-methyltransferase) (23S rRNA Gm2251 2'-O-methyltransferase)	6.47322e+06	6.13094e+06	7669377	5805813	4.91033e+06	3.1847e+06	1.86471e+06	4345131	1		0	0	0	0	0	0	0	0	0
A1K403	azo0941	Probable nitrate regulatory protein	14526510	14251743	12172955	8514780	5.37635e+06	10874379	10185221	8904878	3		0	0	0	0	0	0	0	0	0
A1K404	azo0942	Nitrate transport system, periplasmic-binding protein	9072709	3.27279e+06	2.57978e+06	3.16528e+06	1.90063e+06	6279707	4.2025e+06	2.84597e+06	1		672508800	625612290	416451040	626354620	431165984	543761340	555534460	453439936	8
A1K410	azo0948	Putative methyl-accepting chemotaxis protein	0	0	0	0	0	0	0	0	0		20375022	13645333	22225906	9442642	39380864	23226506	23322726	30448404	1
A1K415	azo0953	Putative oxygen-insentive NADPH nitroreductase (EC 1.6.99.-)	6.32031e+06	8873735	4.69876e+06	3.45095e+06	4.19167e+06	7.92906e+06	2381179	4.54212e+06	2		44345624	45564780	22984452	18916070	12081711	22249690	23646650	21686252	2
A1K416	azo0954	Flavodoxin	1034696060	709898750	525450912	685697410	574189060	756785860	684592320	536500544	4		6085865500	3797068540	2852199170	3543595010	1329298300	2626549500	2453743100	1938619650	4
A1K417	azo0955	Putative cation transporter protein	0	0	0	0	0	0	0	0	0		23038422	24952144	14488553	36202136	21791788	16931478	12957063	27162594	1
A1K419	azo0957	DNA polymerase III subunit Tau (EC 2.7.7.7)	484374	2220790	5870982	1.42099e+06	5538559	844296	0	1988370	2		0	0	0	0	0	0	0	0	0
A1K422	azo0960	Ubiquinol-cytochrome c reductase iron-sulfur subunit (EC 1.10.2.2)	378708704	394208672	469402912	429569440	406593088	476528000	491884064	388576832	7		5.71521e+06	0	0	3.57209e+06	0	3792223	0	6.30835e+06	1
A1K423	azo0961	Cytochrome b	1936627	0	0	0	6.49799e+06	3.44213e+06	3560040	12510990	2		0	0	0	0	0	0	0	0	0
A1K424	azo0962	Conserved hypothetical ubiquinol-cytochrome c reductase cytochrome c1 protein	118760720	152197936	132238512	149240000	306432544	312085728	298111648	365762272	3		0	0	0	0	0	0	0	0	0
A1K425	azo0963	Probable stringent starvation protein A	201842064	190381776	208428784	165373984	171562656	167094128	141602960	147188048	4		41282704	37789848	59547184	34286684	67554480	42545764	59278548	54872844	2
A1K430	azo0968	Fructose-1,6-bisphosphatase class 1 (FBPase class 1) (EC 3.1.3.11) (D-fructose-1,6-bisphosphate 1-phosphohydrolase class 1)	71868008	84972696	86349112	78451824	62674896	56670552	53660056	68000904	5		25968142	14263675	29963252	24326316	45140092	32994698	31582844	37896216	3
A1K432	azo0970	Conserved hypothetical secreted protein	170240656	126383496	149753488	124030512	101152528	109627936	106042584	118486424	7		455441216	799192060	488514720	601453310	1058457860	676173820	774184900	763400000	15
A1K434	azo0972	Probable ABC transporter, ATP-binding protein	3.78877e+06	4921866	2773152	3.80547e+06	2.19903e+06	814956	1.17041e+06	46417.8	1		0	0	0	0	0	0	0	0	0
A1K435	azo0973	10 kDa chaperonin (GroES protein) (Protein Cpn10)	339971680	275354432	338915744	500155808	294532192	472107104	331116768	258315184	6		411495264	229632208	85717616	199207456	116274632	252886976	186257952	120479272	2
A1K436	azo0974	60 kDa chaperonin 1 (GroEL protein 1) (Protein Cpn60 1)	38788440000	49639231000	51406582000	63729361000	63567294000	53576331000	51317760000	42831667000	81		6405482500	8389704700	11985284100	6110309400	14818400300	11396194300	12552174600	14676578300	50
A1K445	azo0983	Glutaredoxin	545381950	212431744	207553248	290413056	256848128	457962048	383286336	221518032	8		174452800	53882212	31480376	50951156	75959952	120474008	114184104	71630392	3
A1K449	azo0987	Uncharacterized protein	0	0	0	0	0	0	0	0	0		19842340	3193499	3.64405e+06	16580526	28796276	25505774	19192666	15990881	1
A1K451	azo0989	Argininosuccinate lyase (ASAL) (EC 4.3.2.1) (Arginosuccinase)	234972800	281808320	274985888	231927200	224122128	221023936	200160752	241388352	11		9404382	12496112	11985302	7.39379e+06	9273545	12481533	11337438	13143188	2
A1K453	azo0991	Probable alginate biosynthesis regulatory protein AlgR	33028698	30762270	21543484	22184336	22610544	18919646	15012041	18030538	2		2.34318e+06	4.4132e+06	5.61024e+06	2.23999e+06	6334281	5625648	4.12655e+06	5.57425e+06	1
A1K454	azo0992	Phosphoenolpyruvate carboxylase (PEPC) (PEPCase) (EC 4.1.1.31)	3.20611e+06	4.08768e+06	4.61871e+06	0	8.36342e+06	6934649	6.14412e+06	5.4612e+06	1		0	0	0	0	0	0	0	0	0
A1K455	azo0993	Porphobilinogen deaminase (PBG) (EC 2.5.1.61) (Hydroxymethylbilane synthase) (Pre-uroporphyrinogen synthase)	67790408	79056856	64104988	74620000	56923076	56405348	48975440	50706284	4		0	0	0	0	0	0	0	0	0
A1K457	azo0995	Uroporphyrin-III C-methyltransferase (EC 2.1.1.107)	93275488	60233820	72161920	42553584	79731992	73733584	57918824	67780104	5		0	0	0	0	0	0	0	0	0
A1K458	azo0996	HemY protein	261987008	383452576	382703552	473938176	470061792	487137120	449296768	403295264	5		0	0	0	0	0	0	0	0	0
A1K465	azo1003	NAD(P) transhydrogenase subunit alpha (EC 1.6.1.2)	18298320	19737318	16989576	11394675	17552928	15029636	16502606	11480670	1		0	0	0	0	0	0	0	0	0
A1K470	azo1008	Putative ATP-dependent RNA helicase	21203612	33128582	35643116	25713660	50080428	46680244	43971464	52766960	4		413049	0	5.25953e+06	0	0	610844	2.70253e+06	830505	2
A1K474	azo1012	Putative glycerol-3-phosphate-binding periplasmic protein	57086692	51844084	54997184	116971848	121977960	136150768	108597816	46585056	4		222393952	267602752	174469648	222192928	96817768	107666872	84220896	130336544	5
A1K476	azo1014	Octaprenyl-diphosphate synthase (EC 2.5.1.-)	10754724	10110667	10859323	8350665	6.418e+06	4.71607e+06	3.31372e+06	8684094	1		0	0	0	0	0	0	0	0	0
A1K479	azo1017	Outer membrane protein assembly factor BamD	0	0	0	0	0	0	0	0	0		63122608	65454164	55754392	67807168	48253232	46344496	42434368	41839140	2
A1K483	azo1021	Probable polyhydroxyalkanoate synthase (EC 2.3.1.-)	104998672	204364752	186535184	145206528	186438048	178587520	165026064	187664880	13		0	0	0	0	0	0	0	0	0
A1K484	azo1022	Acetoacetyl-CoA reductase (EC 1.1.1.36)	470455360	731410430	845099970	638303870	615840260	579083330	569606400	576977220	14		99344784	180089520	223017568	193461280	329989728	192107136	229987984	234386720	6
A1K485	azo1023	Acetoacetyl-CoA reductase (EC 1.1.1.36)	881785660	388292832	578872060	317639072	509729152	376625120	358798400	337796512	7		87625864	51893252	91027568	37159856	59771736	63493056	65676156	63087320	4
A1K486	azo1024	Uncharacterized protein	108056888	168869680	127859752	129072408	81219456	137034912	110727096	98616032	6		13849673	9969424	18964072	15824944	30197168	22575298	31258912	27491176	1
A1K487	azo1025	Ribosomal protein S12 methylthiotransferase RimO (S12 MTTase) (S12 methylthiotransferase) (EC 2.-.-.-) (Ribosome maturation factor RimO)	5.40284e+06	13229920	9020240	10184629	10016086	9194596	10859782	10744733	1		0	0	0	0	0	0	0	0	0
A1K490	azo1028	Probable 3-hydroxybutyryl-CoA dehydrogenase (EC 1.1.1.157)	103469608	100031168	119977936	100232784	81021152	83458640	73037360	68589688	3		0	0	0	0	0	0	0	0	0
A1K491	azo1029	Transcription termination factor Rho (EC 3.6.4.-) (ATP-dependent helicase Rho)	87668848	116165232	119102240	94686688	124953024	125541680	105723144	111863008	11		2.07686e+06	0	6509715	0	2.5689e+06	3.70324e+06	4.50259e+06	5.23805e+06	1
A1K492	azo1030	Thioredoxin	130993504	101644512	146250576	132097672	179495984	147644096	140538400	111863008	2		150482048	128738728	83441976	138487568	77360784	102240080	84220896	66811240	1
A1K493	azo1031	Probable ferredoxin	0	0	0	0	0	0	0	0	0		21174030	18804512	9557892	12164236	11128846	6651274	14576703	11719336	2
A1K494	azo1032	Uncharacterized protein	54028444	50553400	57712064	55460836	46113652	57289396	55683012	45701912	3		0	0	0	0	0	0	0	0	0
A1K496	azo1034	Acetolactate synthase (EC 2.2.1.6)	5.70867e+06	10003117	4990231	6242268	2115615	6782215	4.6703e+06	3.22253e+06	2		0	0	0	0	0	0	0	0	0
A1K497	azo1035	Acetolactate synthase (EC 2.2.1.6)	16718231	13982839	13924452	14621481	13090314	17063048	13415014	13099750	1		0	0	0	0	0	0	0	0	0
A1K498	azo1036	Chorismate synthase (EC 4.2.3.5) (5-enolpyruvylshikimate-3-phosphate phospholyase)	23344382	20651588	18128058	21377620	20528004	19361712	19590176	16926622	1		0	0	0	0	0	0	0	0	0
A1K4A1	azo1039	3-isopropylmalate dehydratase large subunit (EC 4.2.1.33) (Alpha-IPM isomerase) (IPMI) (Isopropylmalate isomerase)	469945600	482945856	484290464	465870848	460144448	404916192	364121856	388576832	10		699142850	873325570	496859200	687649220	504324352	472127712	457546272	497250848	12
A1K4A2	azo1040	3-isopropylmalate dehydratase small subunit (EC 4.2.1.33) (Alpha-IPM isomerase) (IPMI) (Isopropylmalate isomerase)	214075136	205440208	197919824	179491488	198338144	211299008	159702592	160435024	7		588611330	638268420	478653312	586130240	320650368	386385312	349840960	361437888	12
A1K4A3	azo1041	3-isopropylmalate dehydrogenase (EC 1.1.1.85) (3-IPM-DH) (Beta-IPM dehydrogenase)	438344224	446913440	415106496	431585728	347091968	317390560	292788224	317926432	11		595269500	600298240	423278528	404161536	253718496	360336704	332024640	318722272	15
A1K4A4	azo1042	Aspartate-semialdehyde dehydrogenase (EC 1.2.1.11)	784941500	930397500	874000130	871239420	811202940	790381440	758055550	710182270	14		2064135040	2097426180	1812966140	1622392960	1058457860	1269860990	1328098560	1347176320	11
A1K4A5	azo1043	Putative type 4 pilus biogenesis	314486336	321067776	295128192	324697888	494853824	496861824	467396512	469530144	16		26101312	17073452	49382452	14642238	65375376	40375088	47050328	64182580	5
A1K4A9	azo1047	Tryptophan synthase beta chain (EC 4.2.1.20)	137109936	160265008	135741520	119996976	119994592	116700760	112856488	108183248	4		11981436	19708584	22301758	19135936	32065040	23335062	25590214	24314902	2
A1K4B0	azo1048	Tryptophan synthase alpha chain (EC 4.2.1.20)	143226320	194684128	146250576	159323840	155695440	145875952	126697336	128053616	4		17977956	22239956	15550536	20686948	40937416	32234930	31663826	38991484	3
A1K4B1	azo1049	Acetyl-coenzyme A carboxylase carboxyl transferase subunit beta (ACCase subunit beta) (Acetyl-CoA carboxylase carboxyltransferase subunit beta) (EC 6.4.1.2)	65751652	82821448	83809480	83292080	74971832	58792384	54618292	68295248	5		1.51587e+06	1521187	6.15792e+06	0	3.61999e+06	3.78067e+06	3.63322e+06	5.36034e+06	1
A1K4B2	azo1050	Dihydrofolate synthase / Tetrahydrofolylpolyglutamate synthase (EC 6.3.2.12)	4.49428e+06	4.23186e+06	5730879	2.42409e+06	3.40854e+06	4.77475e+06	0	2.94477e+06	1		0	0	0	0	0	0	0	0	0
A1K4B5	azo1053	Amidophosphoribosyltransferase (ATase) (EC 2.4.2.14) (Glutamine phosphoribosylpyrophosphate amidotransferase)	40878140	63998372	66294404	66351308	95499848	85580488	76018424	98616032	5		0	0	0	0	0	0	0	0	0
A1K4B6	azo1054	Cys/Met metabolism pyridoxal-phosphate-dependent enzyme (EC 4.4.1.8)	37361188	29794224	25922248	19965886	47601172	22279214	26510646	21268692	4		0	0	1.90483e+06	0	1311129	2.30004e+06	3.39155e+06	4843001	1
A1K4B8	azo1056	Peptidyl-prolyl cis-trans isomerase (EC 5.2.1.8)	25943846	25384232	26184990	27024546	24593944	23693778	18419046	22961340	4		62057248	82450544	47561916	57463712	31286778	36793412	30368120	36034244	4
A1K4B9	azo1057	Peptidyl-prolyl cis-trans isomerase (EC 5.2.1.8)	0	0	0	0	0	0	0	0	0		403504864	687088580	452103872	542074560	379799776	391811808	383853280	360342432	4
A1K4C2	azo1060	Cysteine--tRNA ligase (EC 6.1.1.16) (Cysteinyl-tRNA synthetase)	91746448	93039760	92829656	76535952	74971832	62240396	59302928	73594024	5		0	0	0	0	0	0	0	0	0
A1K4C3	azo1061	Extracellular ligand binding protein	58106040	75292272	79167936	57981800	62179040	55521216	53553608	54901144	2		226388992	515315840	282943968	386922560	305084832	209472720	210552224	214672016	5
A1K4C4	azo1062	Chaperone protein DnaJ	47300364	60771584	37482152	93375800	104127624	129078040	126697336	89048776	5		0	0	0	0	0	0	0	0	0
A1K4C5	azo1063	Chaperone protein DnaK (HSP70) (Heat shock 70 kDa protein) (Heat shock protein 70)	7084876300	5012321300	4764083200	6867053100	6356738000	6604210700	5589579800	4518666200	40		930857660	934801660	986131580	748943620	2054654590	2018754180	1813989890	1796234620	21
A1K4C6	azo1064	Protein GrpE (HSP-70 cofactor)	326209440	186617328	196168448	245035872	215196864	252851552	261912208	182513264	5		33292486	11174920	14488553	27774116	28951948	38312880	39276092	41729648	2
A1K4C8	azo1066	DNA gyrase subunit A (EC 5.99.1.3)	6.52419e+06	2.56294e+06	4377773	5.8353e+06	16561247	11581652	7685343	13762080	2		0	0	0	0	0	0	0	0	0
A1K4C9	azo1067	Phosphoserine aminotransferase (EC 2.6.1.52) (Phosphohydroxythreonine aminotransferase)	9633374	10594688	11997794	8952746	8152757	5.52669e+06	2917442	5704090	1		95083344	93480168	69636064	62635468	32843332	57198048	64704336	50382192	4
A1K4D0	azo1068	Chorismate mutase/prephenate dehydratase (EC 5.4.99.5)	11009578	9357749	12348094	11092168	10412763	7.8571e+06	7553715	7800968	2		0	0	0	0	0	0	0	0	0
A1K4D1	azo1069	Histidinol-phosphate aminotransferase (EC 2.6.1.9) (Imidazole acetol-phosphate transaminase)	69319536	61847244	54209032	55460836	43237732	51808044	45887904	41875000	4		587279810	540630270	381557216	400330496	228813664	331032320	304491264	337341760	10
A1K4D3	azo1071	3-phosphoshikimate 1-carboxyvinyltransferase (EC 2.5.1.19)	20133250	39313288	32928242	29747152	26081478	30854974	24381278	31130280	3		0	0	0	0	0	0	0	0	0
A1K4D4	azo1072	30S ribosomal protein S1	3741214210	3985113090	4221122050	4154518020	3609756160	3668999170	3375049980	3569314300	36		540670270	491810592	756287740	373514048	1145624190	963792060	1028467520	1072265090	13
A1K4D7	azo1075	Conserved hypothetical transferase protein (EC 2.4.1.141)	0	0	0	281126	2.41823e+06	1431315	853206	2.80542e+06	1		0	0	0	0	0	0	0	0	0
A1K4D8	azo1076	UDP-glucose 6-dehydrogenase (EC 1.1.1.22)	1758472580	666874240	954569220	624186300	870705090	610910660	631357950	606414780	8		10747901	13950286	13654140	15833273	22414406	17691224	16925166	17305204	1
A1K4D9	azo1077	Cysteine synthase (EC 2.5.1.47)	96333736	25599350	26798018	24604448	28858208	40226380	38009212	22666962	4		93219024	20070212	23363740	47694904	14366175	40592120	43649140	37677156	5
A1K4E1	azo1079	Threonine--tRNA ligase (EC 6.1.1.3) (Threonyl-tRNA synthetase) (ThrRS)	248225056	245775280	240831776	263186784	305440768	314738400	298111648	280393504	7		3.81334e+06	2.92145e+06	6459434	0	2.76396e+06	5222396	8.05888e+06	9128693	1
A1K4E2	azo1080	Translation initiation factor IF-3	27880734	25653152	28199206	27226232	34312532	39784332	38328636	32381396	2		0	0	0	0	0	0	0	0	0
A1K4E4	azo1082	50S ribosomal protein L20	0	0	0	0	6328313	6078782	4.00307e+06	7.26412e+06	1		16912596	5785171	32542376	5589019	7.30015e+06	15411993	12228233	14676561	1
A1K4E5	azo1083	Phenylalanine--tRNA ligase alpha subunit (EC 6.1.1.20) (Phenylalanyl-tRNA synthetase alpha subunit) (PheRS)	80023248	103257936	108593224	100636176	97086560	92830144	78147792	81689408	6		0	0	0	0	0	0	0	0	0
A1K4E6	azo1084	Phenylalanine--tRNA ligase beta subunit (EC 6.1.1.20) (Phenylalanyl-tRNA synthetase beta subunit)	83081472	95190888	85035520	82989584	117019488	106975608	90498152	102295784	10		611207	1.90807e+06	5.19473e+06	0	0	2.24311e+06	4522964	3.98767e+06	1
A1K4E7	azo1085	Integration host factor subunit alpha (IHF-alpha)	9582400	10110667	10158715	9356735	13586164	14410764	11072710	8095349	1		0	0	0	0	0	0	0	0	0
A1K4E8	azo1086	Putative MerR-family transcriptional regulator	4402475	6.13094e+06	5.98463e+06	4.9578e+06	6076339	6.71246e+06	2447526	5.68718e+06	2		0	0	0	0	0	0	0	0	0
A1K4F1	azo1089	Conserved hypothetical lipoprotein	9378519	8.01325e+06	9458123	908396	6.31405e+06	10078690	16076732	20311952	3		203750208	564135490	386108544	429062592	96662120	82920824	58225852	82254456	9
A1K4F6	azo1094	MoxR protein	9378519	9142631	7.46294e+06	5.77861e+06	1.94584e+06	2.81515e+06	1.34541e+06	5.33876e+06	2		0	0	0	0	0	0	0	0	0
A1K4F8	azo1096	4-hydroxy-tetrahydrodipicolinate synthase (HTPA synthase) (EC 4.3.3.7)	677904060	559313540	537711230	484021632	495845344	484484512	431197344	437884320	8		278325248	303765504	306459680	239432048	286406048	328861280	298012352	292435808	6
A1K4F9	azo1097	Putative lipoprotein	162595104	181239120	220689312	65141224	120986376	152064592	156508560	182513264	13		214403696	236864784	236671648	220277728	177447232	154119920	132809856	180718944	9
A1K4G0	azo1098	Conserved hypothetical secreted protein	33283552	28180796	24521056	34486532	82310376	110511968	124568048	151603696	2		0	0	0	0	0	0	0	0	0
A1K4G4	azo1102	Conserved hypothetical secreted protein	10550839	3574689	10596593	9927428	10710269	10609153	8344761	8978479	2		39285128	47734520	27535844	42906260	15165723	24637488	30530070	31543660	3
A1K4G9	azo1107	RNA polymerase sigma factor	5.8106e+06	9357749	7235069	8129240	6.07217e+06	6497514	3.45691e+06	6159095	1		0	0	0	0	0	0	0	0	0
A1K4H1	azo1109	Putative aspartate chemoreceptor protein	2.21621e+06	7.15276e+06	5.18622e+06	6.1236e+06	25188964	34833364	42480900	44230044	2		20375022	13645333	22225906	9442642	39380864	23226506	23322726	30448404	1
A1K4H4	azo1112	DNA topoisomerase IV subunit A (EC 5.99.1.-)	1.21014e+06	1.43827e+06	1.46583e+06	1.65278e+06	3035584	2.94292e+06	1.85614e+06	2.36006e+06	1		0	0	0	0	0	0	0	0	0
A1K4H5	azo1113	Uncharacterized protein	3.16177e+06	423658	0	0	0	0	0	0	1		0	0	0	0	0	0	0	0	0
A1K4H7	azo1115	Topoisomerase IV subunit B (EC 5.99.1.-)	20846820	32321900	28111620	23293544	27073180	28467898	21826012	27892162	3		0	0	0	0	0	0	0	0	0
A1K4H9	azo1117	AceA protein (EC 4.1.3.1)	473513568	252228864	275861632	213776192	197346560	221023936	182060928	200911840	11		161135648	118251528	170676736	67615600	92615008	155205280	204073712	223434272	6
A1K4J2	azo1130	S-adenosylmethionine:2-demethylmenaquinone methyltransferase (EC 2.1.1.-)	62183724	44798892	50618472	44166992	37684280	41552544	40670924	40255960	2		388856416	352584672	201777776	304557696	193012928	261569632	206503312	205910080	4
A1K4J3	azo1131	Uncharacterized protein	2777877760	1484332290	1541323520	2460444670	1447869060	2793744380	2395539460	1729461120	9		4088316420	2567540740	1600568450	2719949820	1352646270	2442040580	2218896900	1730520190	8
A1K4J4	azo1132	Probable ATP-dependent Clp protease, ATP-binding subunit clpA (EC 3.4.21.92)	1860413820	1043334910	1217295360	995269820	1437951230	1370349060	1266973310	1111270140	25		90688712	30918962	55830216	12337487	75492920	92471984	101227040	102955040	6
A1K4J6	azo1134	Cold-shock protein	224778816	196297648	260974128	210751072	264781392	213951216	257653504	234765072	1		478080352	397788064	213914720	385007008	381356000	399409056	342552384	259578096	2
A1K4J8	azo1136	50S ribosomal protein L28	28186534	32536998	33716432	69578088	150737120	209530880	239553952	178833472	4		10444281	6.05774e+06	9330324	6896067	12747981	9170607	10689573	9961756	1
A1K4K3	azo1141	Probable sulfide dehydrogenase, flavoprtein subunit (EC 1.8.2.1)	0	0	0	0	0	0	0	0	0		4505174	8.35014e+06	8192486	6053279	0	1.69368e+06	0	1.20543e+06	1
A1K4K5	azo1143	Sulfur covalently-binding protein	0	0	0	0	0	0	0	0	0		70047424	59848992	54995800	101327728	50121096	50794444	48346080	50601276	2
A1K4K6	azo1144	Phosphodiesterase I (EC 3.1.4.1)	0	0	0	0	0	0	0	0	0		36355424	89321504	53175312	27582590	15165643	25180140	20650332	18509980	1
A1K4K8	azo1146	Isocitrate dehydrogenase[NADP] (EC 1.1.1.42)	983725180	1452065280	1471263620	1351227140	1884213760	1891966980	1650260480	1803053570	30		254354608	406828608	494583040	266248704	468523104	492749728	535289024	573919620	11
A1K4K9	azo1147	Isocitrate dehydrogenase [NADP] (EC 1.1.1.42)	4.07141e+06	6.99142e+06	9633272	5403902	4.49071e+06	5510643	5901417	6274728	1		41549032	33811956	36107588	32179702	16343844	21707020	21622096	25519704	2
A1K4M1	azo1159	Malate synthase (EC 2.3.3.9)	77474808	80132504	78905240	63628684	62278176	75767088	70162720	67485752	5		1478187010	1338013700	948203520	999868670	607056510	702222020	866504450	932070660	14
A1K4M6	azo1164	Uncharacterized protein	0	0	0	0	0	0	0	0	0		117722264	71240160	84959104	95581320	177447232	102131600	170871344	152242016	4
A1K4Q5	azo1193	Probable 4-hydroxyphenylpyruvate dioxygenase (EC 1.13.11.27)	2531670	7314105	6235488	3.45531e+06	6772475	3.84349e+06	3.44651e+06	6.00131e+06	1		0	0	0	0	0	0	0	0	0
A1K4Q7	azo1195	Acetylornithine aminotransferase (ACOAT) (EC 2.6.1.11)	48523644	88199440	82057968	54351624	44031092	54637140	47378472	61671776	7		57662644	64550116	64629616	41756968	42805296	35490996	51990212	43263004	4
A1K4Q9	azo1197	GTP cyclohydrolase FolE2 (EC 3.5.4.16)	55047884	54855796	45101200	52738224	40163516	48536864	38435096	40623904	1		8214894	5891626	10695737	4.24048e+06	29574572	29304498	25590214	23767254	1
A1K4R0	azo1198	1-deoxy-D-xylulose-5-phosphate synthase (EC 2.2.1.7) (1-deoxyxylulose-5-phosphate synthase) (DXP synthase) (DXPS)	88178568	104333496	102462944	88031456	104127624	114932440	87091120	87576872	5		0	0	0	0	0	0	0	0	0
A1K4R1	azo1199	Geranyltranstransferase (EC 2.5.1.10)	5.148e+06	5266305	3889675	5.76053e+06	4.03078e+06	4555316	4.23761e+06	5.25392e+06	1		0	0	0	0	0	0	0	0	0
A1K4R4	azo1202	4-hydroxy-3-methylbut-2-enyl diphosphate reductase (EC 1.17.1.2)	9786287	14090398	8446477	5102457	8815852	8483340	5.7956e+06	10376757	2		0	0	0	0	0	0	0	0	0
A1K4R7	azo1205	Isoleucine--tRNA ligase (EC 6.1.1.5) (Isoleucyl-tRNA synthetase) (IleRS)	71358360	86048256	76453128	95997584	123961336	109627936	101570896	105975456	8		142491808	168155872	157781072	146340896	105067544	88347656	110944848	116098136	10
A1K4R8	azo1206	Riboflavin kinase / FMN adenylyltransferase (EC 2.7.1.26)	3.36678e+06	2248564	1.02182e+06	0	2.12781e+06	5.1219e+06	3.53251e+06	5.7195e+06	1		0	0	0	0	0	0	0	0	0
A1K4W0	azo1248	NifY protein	876688450	161878288	129611232	235960576	148753648	393423008	288529408	165586624	8		30495942	2593939	2.21027e+06	7361115	10976310	15737587	12390203	16976620	1
A1K4W5	azo1253	Uncharacterized protein	6014486	7.69057e+06	9020240	3.76087e+06	5364261	345726	1.80363e+06	2.98425e+06	2		15714052	68166344	44982816	44438588	54323824	26591100	29801236	33405620	5
A1K4X1	azo1259	Probable aminoacyl-histidine dipeptidase (EC 3.4.13.3)	3859713	3302097	2895080	1.32579e+06	0	0	0	0	1		0	0	0	0	0	0	0	0	0
A1K4X4	azo1262	Conserved hypothetical LemA family protein	3.29124e+06	1.31904e+06	770347	836751	8.01495e+06	9459823	10312683	13026144	2		0	0	0	0	0	0	0	0	0
A1K4Y1	azo1269	Phosphoribosylglycinamide formyltransferase 2 (GART 2) (EC 2.1.2.-) (5'-phosphoribosylglycinamide transformylase 2) (Formate-dependent GAR transformylase) (GAR transformylase 2)	27320052	29417768	27936486	27427898	30544080	27230154	18844906	23034950	2		0	0	0	0	0	0	0	0	0
A1K4Y7	azo1275	Probable ABC transporter, ATP-binding protein (EC 3.6.3.-)	204390704	181776880	182156256	155290256	230072224	210414752	182060928	186192960	8		8867730	8041151	12743870	5.70832e+06	19923908	18233914	15224544	19824300	1
A1K4Z2	azo1280	Ferredoxin-NADP+ reductase (EC 1.18.1.2)	44089284	48724856	60952304	31965614	41353500	23163304	19696654	37238592	3		69781032	28025972	39597000	45970972	41248716	38529980	39114160	43372504	1
A1K4Z7	azo1285	Glycine dehydrogenase [decarboxylating] (EC 1.4.4.2) (Glycine cleavage system P-protein) (Glycine decarboxylase)	2.33304e+06	2.48445e+06	2.55517e+06	2.62373e+06	6.68898e+06	4.91103e+06	5.12576e+06	5.0027e+06	2		0	0	0	0	0	0	0	0	0
A1K4Z8	azo1286	Glycine cleavage system H protein	0	0	0	0	0	0	0	0	0		53401176	49542664	28749562	30647308	11528490	21924110	22431926	14347972	1
A1K4Z9	azo1287	Aminomethyltransferase (EC 2.1.2.10)	3921798	2.21469e+06	1.93734e+06	1150521	3.05795e+06	1.75093e+06	1.70253e+06	1.65972e+06	1		0	0	0	0	0	0	0	0	0
A1K505	azo1293	Glutamate-ammonia-ligase adenylyltransferase (EC 2.7.7.42) (Glutamine-synthase adenylyltransferase) ([Glutamate--ammonia-ligase] adenylyltransferase)	44047.9	288374	1.76242e+06	0	1.84032e+06	0	1.49356e+06	2.01841e+06	1		0	0	0	0	0	0	0	0	0
A1K507	azo1295	Conserved hypothetical carbon-nitrogen hydrolase	4.01983e+06	4666809	3061997	1.88749e+06	1.92366e+06	1.00823e+06	2.19714e+06	2.60435e+06	1		0	0	0	0	0	0	0	0	0
A1K508	azo1296	Probable TldD protein	79513560	83359280	84772744	62015256	66939176	53576200	45568456	60788700	7		0	0	0	0	0	0	0	0	0
A1K511	azo1299	Uncharacterized protein	4.77959e+06	12799675	7.64809e+06	9577878	15073713	4425151	7282611	15086772	2		0	0	0	0	0	0	0	0	0
A1K512	azo1300	Uncharacterized protein	2.12972e+06	3873213	845486	807599	4.63409e+06	2.26507e+06	5328552	5.665e+06	1		0	0	0	0	0	0	0	0	0
A1K516	azo1304	Uncharacterized protein	91236728	143593008	105965928	159323840	184454608	95482424	145861680	151603696	6		1.26043e+06	4.51655e+06	14943685	1.81898e+06	23970952	9391287	23808610	26505424	2
A1K517	azo1305	Uncharacterized protein	283394688	392057408	289873728	432594560	596006590	267880976	421614720	420958048	4		24503264	51712444	23894728	66849496	244379120	61213792	65190244	89154680	2
A1K530	azo1318	Conserved hypothetical membrane protein	10652779	6.99142e+06	6.94787e+06	9732354	31436624	34744964	46633180	39961560	1		12304567	5.75897e+06	16157404	3.28735e+06	8.02392e+06	8246701	10041729	14347972	1
A1K548	azo1336	Putative sulfate transport system substrate-binding protein	5606729	14628210	11559915	10587981	10611089	21748758	13308547	9052066	1		109066160	459264416	218466240	197292048	196125920	187765888	188687376	152242016	4
A1K553	azo1341	Probable cytochrome c oxidase, cbb3-type,subunit I (EC 1.9.3.1)	7441656	8.06703e+06	11209619	8517651	87764640	44470032	44397308	100087920	2		0	0	0	0	0	0	0	0	0
A1K554	azo1342	Probable cytochrome c oxidase, cbb3-type,subunit II	60654552	66149596	90202400	54351624	104127624	65157848	82406520	86840936	2		11300744	13981823	24274014	11071700	25371852	17799752	18868738	20371950	1
A1K556	azo1344	Cbb3-type cytochrome c oxidase subunit	6.52419e+06	20974264	14887780	21276792	108094328	99018808	133085456	124373864	3		800468	6.78317e+06	15019545	4884960	3.23406e+06	2.36201e+06	6486039	7.24148e+06	1
A1K561	azo1349	Putative universal stress protein f	288491648	282883744	314394880	274278976	283623712	256387744	201225248	188400720	7		35556372	21155086	10923312	23560118	52611548	52422488	45430704	53558492	2
A1K562	azo1350	Probable poly-beta-hydroxybutyrate synthase (EC 2.3.1.-)	9276586	36247824	35643116	15629869	43931892	39519076	33111680	46290672	3		4247349	5129722	6.38104e+06	17736.6	8466612	5.3513e+06	5994592	8671658	1
A1K564	azo1352	Coproporphyrinogen oxidase (EC 1.3.3.3)	13710994	24254864	43086968	19360868	41056008	16620997	15437913	20753514	2		0	705960	5.37132e+06	0	2654151	751393	1.55304e+06	3.32846e+06	1
A1K570	azo1358	Inorganic pyrophosphatase (EC 3.6.1.1) (Pyrophosphate phospho-hydrolase)	214075136	218885440	289873728	202684128	211230304	205994496	156508560	164850736	5		49406092	55509472	73049624	76043656	55880360	75214872	65919116	62211108	3
A1K572	azo1360	NAD(+) synthase (Glutamine-hydrolyzing) (EC 6.3.5.1)	4.49612e+06	3.73253e+06	755620	718927	1.80156e+06	0	0	2.18671e+06	1		0	0	0	0	0	0	0	0	0
A1K575	azo1363	Thioredoxin reductase (EC 1.8.1.9)	129464464	87661664	81882736	63225340	71302632	55521216	54192408	64174012	4		53933884	51350820	59016196	40416156	30664126	30281282	34174272	28476894	2
A1K576	azo1364	Probable cyclic AMP receptor protein	246695920	230179008	244334864	222851632	202305056	179471552	162896768	159699008	9		0	0	0	0	0	0	0	0	0
A1K578	azo1366	Putative outer membrane lipoprotein carrier protein	6.47322e+06	4262391	3569414	2.57294e+06	3.10659e+06	2.30944e+06	3.03847e+06	2.69466e+06	1		51669936	74856448	48396344	89068792	104444872	56004168	66647940	73930464	3
A1K581	azo1369	Serine--tRNA ligase (EC 6.1.1.11) (Seryl-tRNA synthetase) (SerRS) (Seryl-tRNA(Ser/Sec) synthetase)	152401104	162416144	159386832	143189776	167595680	135266784	126697336	128789624	6		1.0903e+06	1.81418e+06	1.09859e+06	0	10118637	6372432	6153292	7.32158e+06	1
A1K582	azo1370	Putative aerotaxis receptor protein	0	5646922	5.18622e+06	4.5277e+06	16561247	23605356	33431068	32970148	1		20375022	13645333	22225906	9442642	39380864	23226506	23322726	30448404	1
A1K583	azo1371	Dihydrolipoamide dehydrogenase (EC 1.8.1.4)	677904060	591582140	634919620	463854400	622781760	467687040	463137472	529141472	13		33958360	28387582	75401152	8475415	60549996	59043120	57335008	66482672	3
A1K584	azo1372	Probable dihydrolipoamide acetyltransferase (EC 2.3.1.12)	1095860480	1032579260	1138476540	966027070	1150361090	937141630	832582780	919925180	20		255686368	435758528	393694080	356275168	286406048	201875424	223509312	290245312	9
A1K585	azo1373	Pyruvate dehydrogenase E1 component (EC 1.2.4.1)	1840025470	2527666430	2600981760	2168014340	3213081090	2926357250	2587181310	2767138050	40		303627392	291108448	512030304	163963040	498097632	424372288	466454496	546537540	17
A1K589	azo1377	Bifunctional protein FolD [Includes: Methylenetetrahydrofolate dehydrogenase (EC 1.5.1.5); Methenyltetrahydrofolate cyclohydrolase (EC 3.5.4.9)]	18196372	12423221	13661724	13512273	9364717	9725061	11179190	11480670	2		12361439	13557903	9557892	16805986	12278274	13024216	10122705	9338494	2
A1K590	azo1378	N5-carboxyaminoimidazole ribonucleotide mutase (N5-CAIR mutase) (EC 5.4.99.18)	5606729	5.75448e+06	4.17562e+06	5981316	5.05386e+06	6261659	6941464	4.50744e+06	1		0	0	0	0	0	0	0	0	0
A1K593	azo1381	Carbamoyl-phosphate synthase small chain (EC 6.3.5.5) (Carbamoyl-phosphate synthetase glutamine chain)	412859232	484559456	441378624	393267520	358991968	422598016	337505024	328229280	10		114925752	145915872	204053472	117609016	175890736	196448480	183828464	198242976	6
A1K594	azo1382	Carbamoyl-phosphate synthase large chain (EC 6.3.5.5) (Carbamoyl-phosphate synthetase ammonia chain)	376669952	408191648	456266880	454778752	604931840	630360450	593029250	589488190	16		132370920	155679792	193433664	119332984	241266144	210558080	219460320	244244112	8
A1K595	azo1383	Transcription elongation factor GreA (Transcript cleavage factor GreA)	42713036	48455948	49304820	56368372	47006184	43939560	34708696	40697496	3		46875860	50808348	48775644	66657900	62884884	62299176	66485924	62320592	5
A1K599	azo1387	ATP-dependent zinc metalloprotease FtsH (EC 3.4.24.-)	5.02972e+06	3.02894e+06	3.17898e+06	4551036	16759569	13703492	18631978	20238370	1		0	0	5.50082e+06	0	8652727	6.63094e+06	6918431	7169577	1
A1K5A0	azo1388	Dihydropteroate synthase (EC 2.5.1.15)	3.646e+06	3.21079e+06	4.49111e+06	5179551	4.02095e+06	4854925	4.40254e+06	4003099	1		0	0	0	0	0	0	0	0	0
A1K5A1	azo1389	Phosphoglucosamine mutase (EC 5.4.2.10)	621837250	378612608	390585024	377133344	443285664	336840832	351345984	359874912	2		0	0	0	0	0	0	0	0	0
A1K5A2	azo1390	Phosphate-binding protein PstS	110095768	107022568	136617232	91964072	115036112	78684600	85600632	86840936	5		4088316420	6292271600	4710671400	4079925500	2692842750	2789352450	2874849540	2781975810	23
A1K5A5	azo1393	Phosphate transport ATP-binding protein probable (EC 3.6.3.27)	21356518	20974264	28637086	22184336	24494778	17151458	14692636	16853046	1		0	0	0	0	0	0	0	0	0
A1K5A6	azo1394	Triosephosphate isomerase (TIM) (EC 5.3.1.1) (Triose-phosphate isomerase)	12385764	17747470	14449912	16234895	12396134	11493244	9037584	10450358	1		57396288	73048376	42782948	50568040	24593586	32234930	32797598	28038796	2
A1K5A9	azo1397	NADH-quinone oxidoreductase subunit B 1 (EC 1.6.99.5) (NADH dehydrogenase I subunit B 1) (NDH-1 subunit B 1)	0	0	0	0	0	0	0	0	0		7480936	6842015	21467344	5.32862e+06	19768264	19427790	19273626	27381632	1
A1K5B0	azo1398	NADH-quinone oxidoreductase subunit C (EC 1.6.99.5) (NADH dehydrogenase I subunit C) (NDH-1 subunit C)	144245824	188768464	136617232	151256752	156687232	166210176	152249856	128789624	4		21839868	10066519	24805022	15431852	24593586	22141176	23808610	25191096	1
A1K5B1	azo1399	NADH-quinone oxidoreductase subunit D (EC 1.6.99.5) (NADH dehydrogenase I subunit D) (NDH-1 subunit D)	475552512	499617856	455390624	380158944	450227968	450889152	344957888	418749952	11		27965716	18442902	53478680	10074028	47007984	56546840	58306812	72397088	5
A1K5B2	azo1400	Putative NADH-ubiquinone oxidoreductase chain E	50664400	55393568	40284552	46284552	40560148	37750900	25126534	32454984	1		0	0	0	0	0	0	0	0	0
A1K5B3	azo1401	Putative NADH-ubiquinone oxidoreductase chain F	228856336	314614016	247837792	247052656	271723264	289099488	205483952	236972848	5		23970604	22420778	20481214	10883296	47941904	41786016	49641732	45672556	2
A1K5B4	azo1402	Putative NADH-ubiquinone oxidoreductase chain G	530090240	607715780	577996420	568725250	980782530	901778300	778283650	816894020	22		63255772	62561232	118335824	34286684	129194136	122644672	124711736	175242448	8
A1K5B5	azo1403	NADH-quinone oxidoreductase subunit H (EC 1.6.99.5) (NADH dehydrogenase I subunit H) (NDH-1 subunit H)	4.4783e+06	5.29413e+06	4.4809e+06	2.49193e+06	26874832	19008074	17886706	29143232	1		0	0	0	0	0	0	0	0	0
A1K5B6	azo1404	NADH-quinone oxidoreductase subunit I (EC 1.6.99.5) (NADH dehydrogenase I subunit I) (NDH-1 subunit I)	45924196	37323420	34854924	35797444	38378428	34037692	25765350	23550090	2		0	0	0	0	0	0	0	0	0
A1K5B8	azo1406	NADH-quinone oxidoreductase subunit K (EC 1.6.99.5) (NADH dehydrogenase I subunit K) (NDH-1 subunit K)	1.18849e+06	0	0	0	9039042	0	3.06271e+06	12658182	1		0	0	0	0	0	0	0	0	0
A1K5B9	azo1407	NADH-ubiquinone oxidoreductase, chain L probable	0	0	46500.6	0	5.59922e+06	6943511	2.84021e+06	16632252	1		0	0	0	0	0	0	0	0	0
A1K5C0	azo1408	Putative NADH-ubiquinone oxidoreductase, chain M	0	0	0	0	1.08787e+06	831747	0	3.4971e+06	1		0	0	0	0	0	0	0	0	0
A1K5C3	azo1411	Conserved hypothetical ribonucleoside reductase (EC 1.17.4.1)	718680060	2516915460	2802404350	2652035330	4898942500	3456814850	2874648060	3046793220	46		95216568	254945792	499893376	98262952	354894464	256142784	290724224	455630304	18
A1K5C9	azo1417	Uncharacterized protein	28798180	26728738	22944680	20268414	20627166	19892166	17460810	14792409	2		0	0	0	0	0	0	0	0	0
A1K5D4	azo1422	Probable O-acetylhomoserine aminocarboxypropyltransferase (EC 2.5.1.49)	18604140	17532334	18128058	14117304	14181186	9901881	11072710	11775045	2		0	0	0	0	0	0	0	0	0
A1K5D7	azo1425	Chaperone protein HtpG (Heat shock protein HtpG) (High temperature protein G)	2538315520	2140451330	2022986240	2581448190	2389975040	2510833410	2395539460	1847211010	31		454109440	379706880	462723744	279656768	792286590	687027710	799289280	822544580	15
A1K5D9	azo1427	Putative MarR-family transcriptional regulator	125896536	122081056	106841752	112938432	98474928	117584768	104445560	99352008	4		29830092	10674745	6.04613e+06	22793930	11151763	12698611	13685894	6.43678e+06	1
A1K5E0	azo1428	Conserved hypothetical flavoprotein	20693924	42002304	30213422	28637958	15371214	25285156	21187220	22298986	2		24370096	32727082	20708784	39841492	30975464	19319266	19030704	26395900	2
A1K5E1	azo1429	Uncharacterized protein	5.91255e+06	6.18472e+06	6.43154e+06	2.47858e+06	6.29759e+06	3746199	3.8524e+06	6.45918e+06	2		0	0	0	0	0	0	0	0	0
A1K5E3	azo1431	Uncharacterized protein	81552360	43938400	47465744	44166992	39469316	40226380	37051000	33853244	4		0	0	0	0	0	0	0	0	0
A1K5G9	azo1457	Methyl accepting chemotaxis protein	2.21621e+06	7.15276e+06	5.18622e+06	6.1236e+06	25188964	34833364	42480900	44230044	2		20375022	13645333	22225906	9442642	39380864	23226506	23322726	30448404	1
A1K5H0	azo1458	Probable chemotaxis protein CheV-like	81552360	49692884	59813872	44973660	45915272	45265712	45462008	44597972	4		5223266	941777	4690171	1.64994e+06	6.9493e+06	5937958	5384967	6288813	1
A1K5H1	azo1459	Probable chemotaxis protein CheV-like	146284608	91964072	106841752	68368064	84987976	83812360	59089976	74330032	4		0	0	0	0	0	0	0	0	0
A1K5H2	azo1460	Chemotaxis response regulator	6116429	8927511	7.2117e+06	8980818	3.92514e+06	9371417	7.98381e+06	5642295	1		0	0	0	0	0	0	0	0	0
A1K5H3	azo1461	Chemotaxis protein CheZ	24261822	22856576	23908032	17142436	22511398	25196724	20122526	20900716	2		0	0	0	0	0	0	0	0	0
A1K5H4	azo1462	Chemotaxis protein cheA (EC 2.7.13.1)	155969024	115627416	124356768	98216064	93615600	87171872	73250296	89784784	9		1.2574e+06	0	3.46887e+06	0	0	1.34998e+06	1.52895e+06	2261497	1
A1K5H6	azo1464	Transaldolase (EC 2.2.1.2)	110095768	87661664	98084224	77544280	86971344	106091528	104977848	91992520	6		65386440	60753108	56361220	56122908	51677656	42111616	41948528	46767840	2
A1K5H8	azo1466	Superoxide dismutase (EC 1.15.1.1)	5300909100	2285657340	2163107070	2551197700	1913962880	3147384060	2704298500	1884007040	16		16779409400	8588594700	5772663300	7412825600	3626776060	6229925400	5474363900	4589166100	20
A1K5I4	azo1472	3-deoxy-manno-octulosonate cytidylyltransferase (EC 2.7.7.38) (CMP-2-keto-3-deoxyoctulosonic acid synthase) (CKS) (CMP-KDO synthase)	14271673	13982839	7319464	8.21555e+06	6.49472e+06	7.53314e+06	5116372	6.21698e+06	1		0	0	0	0	0	0	0	0	0
A1K5I5	azo1473	Adenylate kinase (AK) (EC 2.7.4.3) (ATP-AMP transphosphorylase) (ATP:AMP phosphotransferase) (Adenylate monophosphate kinase)	301743808	308698240	380076032	318647680	269740000	284678976	262977056	256843376	7		197091568	215166992	213156160	174115024	205465472	156290624	156294544	192766832	5
A1K5J1	azo1479	Glutamate--tRNA ligase (EC 6.1.1.17) (Glutamyl-tRNA synthetase) (GluRS)	45210628	42486348	34154308	31360574	31634954	28556294	27362380	28554480	4		39018816	55509472	35955912	44630176	38758252	45042088	43649140	66263560	2
A1K5J9	azo1487	Lysine--tRNA ligase (EC 6.1.1.6) (Lysyl-tRNA synthetase) (LysRS)	295117632	343655104	327530944	275287456	308415936	263460768	237424432	274505696	12		10313706	8845179	18888232	3.38161e+06	25683184	21381408	24861360	31543660	2
A1K5K5	azo1493	Conserved hypothetical membrane protein	0	0	0	0	7546418	4.06489e+06	3969234	10523952	2		0	0	0	0	0	0	0	0	0
A1K5K9	azo1497	Peptide chain release factor 2 (RF-2)	52499336	75292272	56048092	53242352	43535256	50570312	48336684	49970376	3		25302310	34173592	26701436	30647308	24904884	25180140	25023336	20481458	2
A1K5L1	azo1499	Probable HIT family protein (EC 3.6.1.17)	25688992	12154317	20842878	11697186	26775672	12112113	17780232	12731778	2		0	0	0	0	0	0	0	0	0
A1K5M6	azo1514	Uncharacterized protein	135580816	79594648	76715872	66956344	55336328	82662944	67181568	57476932	8		5.68985e+06	1704152	10695737	0	11349465	9717556	12390203	7904244	2
A1K5M7	azo1515	Uncharacterized protein	95314304	64536204	71023488	63729540	43634424	61975176	58877012	55269136	7		63788460	106498640	119094368	84088608	115029424	87804912	97177992	120479272	3
A1K5N0	azo1518	Oligoribonuclease (EC 3.1.-.-)	9939195	10971160	12260528	11596346	4234185	16620997	13627954	8536906	2		5.24681e+06	3.7421e+06	3695414	9372136	2.40724e+06	3.66156e+06	5.76975e+06	0	1
A1K5N1	azo1519	Glucose-6-phosphate isomerase (GPI) (EC 5.3.1.9) (Phosphoglucose isomerase) (Phosphohexose isomerase)	5.91255e+06	10809819	8318864	5784200	4.02521e+06	4.68135e+06	3.79684e+06	6528754	1		0	0	0	0	0	0	0	0	0
A1K5N6	azo1524	Uncharacterized protein	716449	848030	2.48895e+06	1.18333e+06	1.14335e+06	2.18681e+06	1.43166e+06	733750	1		0	0	0	0	0	0	0	0	0
A1K5P6	azo1534	Aconitate hydratase 2 (EC 4.2.1.3)	2808461060	2801948670	2802404350	2490695420	3580004350	3359566590	3013056770	3179264260	39		640547460	739523580	857176130	647424130	1262366980	1107058690	1166136190	1281460860	21
A1K5Q6	azo1544	GGDEF/EAL/PAC/PAS-domain containing protein	3804848	5031869	6.52816e+06	4.45023e+06	5784758	4753055	6.14165e+06	5533750	1		0	0	0	0	0	0	0	0	0
A1K5Q7	azo1545	Uncharacterized protein	0	0	2.99813e+06	0	1.84507e+06	9194596	7598015	16558664	2		0	0	0	0	0	0	0	0	0
A1K5Q8	azo1546	Putative citrate lyase beta chain (EC 4.1.3.6)	41183980	103795696	86962144	91359120	54146360	86995032	78999600	61524620	2		0	0	0	0	0	0	0	0	0
A1K5Q9	azo1547	Malate dehydrogenase (EC 1.1.1.37)	4235628540	4248628990	4720297000	3831839740	3937013500	3562907140	2778825470	3687063810	18		3342567420	4502231600	3883847170	4290625540	3377723900	2800208130	2907242240	2979122690	18
A1K5R0	azo1548	Putative GntR-family transcriptional regulator	17737642	26406056	19266544	16940770	15767889	16886232	17354348	15749118	1		0	0	0	0	0	0	0	0	0
A1K5R1	azo1549	Succinate dehydrogenase (EC 1.3.99.1)	19062860	20920482	15763533	21579288	109086056	68517456	53447156	102295784	3		8937171	4.60271e+06	14336841	1.89412e+06	5.30891e+06	7.00098e+06	5151504	12266981	1
A1K5R3	azo1551	Probable succinate dehydrogenase, flavoprotein subunit (EC 1.3.99.1)	1534203780	1651050500	1952927620	1391561730	1695791100	1635577470	1373443330	1516036990	17		227720608	244097232	355007552	155535168	294188960	283276704	278577056	358151936	8
A1K5R4	azo1552	Probable succinate dehydrogenase, iron-sulfur subunit	208468192	234481552	247837792	158315360	153712128	198037616	153314544	178833472	2		55132372	45745616	70318824	26433302	64597068	72392976	64542348	79954400	2
A1K5R6	azo1554	Citrate synthase	4561848300	4845594100	5166938600	4194852350	4422939600	4614987800	4099032320	4481873400	19		1054705860	1166242560	1357827970	641678140	1035109250	1226446590	1465767300	1872903550	16
A1K5R7	azo1555	Probable 2-oxoglutarate dehydrogenase (EC 1.2.4.2)	677904060	1048713090	1068417470	1199969660	2042883070	2121830400	1895138820	2053275140	26		191764832	150978640	460448128	110138864	306641664	245289344	272908096	411820160	14
A1K5R8	azo1556	Dihydrolipoamide S-succinyltransferase (EC 2.3.1.61)	1768668420	2011377410	2128075520	1905834880	1993299580	1830078590	1565085570	1714742140	19		217067024	202510304	346663200	145191744	393808608	353824448	282626176	400867008	7
A1K5R9	azo1557	Dihydrolipoyl dehydrogenase (EC 1.8.1.4)	1070375620	1285346430	1304870530	1099132420	1170194820	1255416700	1192446590	1162786180	18		3129496580	1952777860	1562639620	1915456380	888792900	1530344700	1587240190	1336224770	13
A1K5S1	azo1559	Probable ATPase	9735314	11670293	9458123	5266827	11305272	10167099	7615876	11039107	2		0	0	0	0	0	0	0	0	0
A1K5S4	azo1562	Molybdopterin cofactor biosynthesis protein	6269338	3.16661e+06	5.94627e+06	2.43294e+06	4767959	1.37433e+06	2.95653e+06	2.361e+06	1		0	0	0	0	0	0	0	0	0
A1K5S7	azo1565	Putative phasin protein	1019404420	887373380	1112204930	934767040	991690690	928301440	865588420	824253630	14		45544124	38874744	51051284	64742416	72379864	55027292	55148484	52682264	3
A1K5S8	azo1566	Probable ATP-dependent Clp protease, ATP-binding subunit ClpB	1371099260	881994370	798685060	1048713090	1150361090	1220052100	1021032380	772737920	27		169125952	104509792	194950704	64550884	354894464	321263968	338503328	363628256	12
A1K5S9	azo1567	GGDEF/EAL-domain containing protein	0	0	0	0	0	0	0	0	0		759836	0	3.82774e+06	0	7227755	4.16701e+06	3.79241e+06	6.16315e+06	1
A1K5T0	azo1568	Putative peptidyl-prolyl cis-trans isomerase (EC 5.2.1.8)	380237856	439383968	402846048	381166976	446261024	462382496	417356064	437884320	19		8.33067e+06	4785104	27687558	2112496	13430915	8687217	8179153	10721319	4
A1K5T1	azo1569	Enoyl-[acyl-carrier-protein] reductase [NADH] (EC 1.3.1.9)	293588640	275354432	288122304	223860048	241972752	202458096	202290080	209007152	7		40483700	39417168	84959104	29881128	67087572	52205384	53285940	59691976	3
A1K5T2	azo1570	Conserved hypothetical membrane protein	4.52068e+06	1.79435e+06	3.7886e+06	2171256	3.55422e+06	1.75979e+06	3.65152e+06	1.8083e+06	1		0	0	0	0	0	0	0	0	0
A1K5T6	azo1574	UPF0061 protein azo1574	50001832	13229920	11735073	14823164	22511398	29086764	19909584	15675541	2		1109208	0	1.40995e+06	341768	380589	1.61079e+06	2003024	2.32207e+06	1
A1K5U2	azo1580	Inosine-5'-monophosphate dehydrogenase (IMP dehydrogenase) (IMPD) (IMPDH) (EC 1.1.1.205)	835911420	876616580	851230270	661495940	728892860	686942340	614322820	646891970	17		79369360	96011544	90268968	36010576	45140092	42979896	51585300	66154056	1
A1K5U3	azo1581	GMP synthase [glutamine-hydrolyzing] (EC 6.3.5.2) (GMP synthetase) (Glutamine amidotransferase)	67280760	89812920	79343128	57981800	82012856	83547064	62496996	72195800	7		5.00951e+06	4.52536e+06	8723471	3.63605e+06	6.33539e+06	10804518	10203686	12814609	2
A1K5U7	azo1585	Hypothetical membrane protein	0	0	0	0	0	0	0	0	0		119986184	69612872	35349064	115502136	106779760	157375856	157914208	168670880	1
A1K5U9	azo1587	Putative two-component system sensor protein (EC 2.7.3.-)	6.57517e+06	4325157	6733229	2996472	5575535	3.09779e+06	2.81432e+06	4.60427e+06	1		0	0	0	0	0	0	0	0	0
A1K5V5	azo1593	Conserved hypothetical aminomethyltransferase (EC 2.1.2.10)	386354656	253842304	225068144	276295616	170570928	327999808	249136096	193552352	8		78836632	15125816	26701436	20686948	61795260	66640540	59926424	55420452	5
A1K5W1	azo1599	Putative ankyrin repeat harbouring exported protein	6269338	5.26585e+06	5790589	4.69964e+06	4853513	4.93991e+06	4.03359e+06	3.69752e+06	1		16912596	21878332	13957554	30264234	34866860	31800800	37008604	35705652	2
A1K5W5	azo1603	Uncharacterized protein	0	0	0	0	0	0	0	0	0		73909352	68347184	67360416	104200888	108803176	61213792	98797680	69330352	1
A1K5W6	azo1604	Uncharacterized protein	8410095	6614960	6881404	6611786	11701950	17947156	11711530	13394120	2		0	0	0	0	0	0	0	0	0
A1K5X1	azo1609	Conserved hypothetical ATP-dependent protease	916999	3.84685e+06	4282760	1.79206e+06	4670661	2910146	2355087	5422753	1		0	0	0	0	0	0	0	0	0
A1K5X2	azo1610	Probable aromatic-amino-acid aminotransferase (EC 2.6.1.57)	769650690	908885570	937054910	821828220	779468860	757670780	660104260	670442110	13		1571405060	1639970820	1228873090	1208653440	742477250	948597250	898896580	902498690	14
A1K5X3	azo1611	UvrABC system protein B (Protein UvrB) (Excinuclease ABC subunit B)	0	0	0	0	0	0	0	0	0		19043314	16111478	27611706	12819032	24904884	29304498	29720262	33077028	1
A1K5X5	azo1613	Probable ribonuclease E (EC 3.1.4.-)	435795392	448526432	465024128	448728672	928222850	808063420	718662020	787456900	21		39285128	26760276	84959104	19154566	51521984	42220156	50370604	64511124	5
A1K5Y1	azo1619	Maf-like protein azo1619	0	0	0	0	0	0	0	0	0		15580890	12674359	8420052	7.43004e+06	6.71009e+06	9330090	7.54005e+06	5.67247e+06	1
A1K5Y2	azo1620	Uncharacterized protein	156478560	43454408	70848304	77141000	83500352	114048472	142667680	92728464	2		117189640	36162528	41948528	65125552	83431392	108535096	80414800	96054840	2
A1K5Y4	azo1622	Phosphate acyltransferase (EC 2.3.1.n2) (Acyl-ACP phosphotransacylase) (Acyl-[acyl-carrier-protein]--phosphate acyltransferase) (Phosphate-acyl-ACP acyltransferase)	11060537	11240056	9282966	11293844	8.12782e+06	6905044	7.32998e+06	8978479	2		0	0	0	0	0	0	0	0	0
A1K5Y5	azo1623	3-oxoacyl-[acyl-carrier-protein] synthase 3 (EC 2.3.1.180) (3-oxoacyl-[acyl-carrier-protein] synthase III) (Beta-ketoacyl-ACP synthase III) (KAS III)	12130911	13229920	8756703	9753414	12098638	7543336	7.11481e+06	10303171	1		185106384	224207776	160815360	229854848	129194136	125900696	99607416	113907576	3
A1K5Y6	azo1624	Malonyl CoA-acyl carrier protein transacylase (EC 2.3.1.39)	38125720	66149596	70585584	58889312	50080428	52515300	48230208	49528780	4		348905600	441183200	277633952	317965952	174334304	208387456	191116640	184004752	4
A1K5Y7	azo1625	3-oxoacyl-[acyl-carrier-protein] reductase (EC 1.1.1.100)	80533000	123156656	117350728	136131152	116027856	112280248	101570896	102295784	4		0	0	0	0	0	0	0	0	0
A1K5Y8	azo1626	Acyl carrier protein (ACP)	44446052	69914192	69271984	46284552	88260560	54813968	37689812	92728464	1		120119352	130366016	166125392	106307888	52767236	83137952	107705600	49506000	2
A1K5Y9	azo1627	3-oxoacyl-[acyl-carrier-protein] synthase 2 (EC 2.3.1.179)	291039968	332361472	389709696	287387680	308415936	312969952	271494528	273769984	5		655196160	721442690	456654912	593791810	393808608	452591264	413816064	364723616	4
A1K5Z1	azo1629	L-aspartate oxidase (EC 1.4.3.16)	743009	10218238	1.74606e+06	3955619	5299789	5.3123e+06	1.93308e+06	8610504	2		0	0	0	0	0	0	0	0	0
A1K5Z2	azo1630	RNA polymerase sigma factor	8664942	7475449	6334767	6084410	6.73622e+06	5.32516e+06	4.56002e+06	6.00182e+06	1		0	0	0	0	0	0	0	0	0
A1K5Z4	azo1632	Putative sigma factor regulatory protein	37310196	29579108	28111620	25511978	29056554	22632856	19377256	23255726	2		197091568	540630270	363351936	419485248	292632672	212728800	218650592	251911280	6
A1K5Z6	azo1634	Probable serine protease MucD (EC 3.4.21.-)	2.56207e+06	1.04638e+06	1.25463e+06	0	0	0	0	0	1		1.4547e+06	1.6221e+06	3.1291e+06	4.50336e+06	2.48878e+06	1.51601e+06	1.9575e+06	2451208	1
A1K601	azo1639	Elongation factor 4 (EF-4) (EC 3.6.5.n1) (Ribosomal back-translocase LepA)	15545931	19199518	16464121	16335722	20726342	21306714	13095611	25978684	4		0	0	0	0	2.11798e+06	0	1.68107e+06	5.64192e+06	1
A1K602	azo1640	Signal peptidase I (EC 3.4.21.89)	0	0	0	0	1.78896e+06	7590324	0	8242537	1		0	0	0	0	0	0	0	0	0
A1K603	azo1641	Conserved hypothetical secreted protein	3.88635e+06	4.20115e+06	1.68396e+06	3.42575e+06	12098638	10962794	14266768	17294614	1		0	0	0	0	0	0	0	0	0
A1K607	azo1645	Pyridoxine 5'-phosphate synthase (PNP synthase) (EC 2.6.99.2)	13150331	11132496	12785976	21579288	28263180	28556294	24487720	24212444	2		0	0	0	0	0	0	0	0	0
A1K609	azo1647	Beta-hexosaminidase (EC 3.2.1.52) (Beta-N-acetylhexosaminidase) (N-acetyl-beta-glucosaminidase)	5504789	7098979	4353733	4.04862e+06	5.03963e+06	2.12773e+06	3787478	4.50749e+06	1		0	0	0	0	0	0	0	0	0
A1K617	azo1655	Site-determining protein	189609376	164567440	140996032	122013768	134870000	112280248	95395736	131733344	4		5406246	1.86666e+06	5.18254e+06	1.56536e+06	7.14702e+06	5.84817e+06	6.43718e+06	6.49882e+06	1
A1K618	azo1656	Probable septum site-determining protein MinC	9684351	8766167	11997794	13411432	9916908	8537911	6749994	6.607e+06	2		1.08709e+06	0	0	0	1.81495e+06	1483887	1.95355e+06	2.25777e+06	1
A1K619	azo1657	Putative 33 kDa chaperonin	9531430	11670293	9370538	9965010	5204090	9813469	6770246	6841988	2		0	0	0	0	0	0	0	0	0
A1K621	azo1659	Transcription accessory protein	27218098	25330460	21368352	21377620	31535778	26522882	23742444	37385792	1		0	0	0	0	0	0	0	0	0
A1K623	azo1661	Uncharacterized protein	36953408	23179264	23732872	19360868	27469850	32888390	28533536	28848862	3		5.49675e+06	0	6900627	0	2.06159e+06	2362331	3.28117e+06	3.69406e+06	2
A1K628	azo1666	Probable acyl-CoA thioesterase (EC 3.1.2.20)	8.35912e+06	7367882	6.28555e+06	3259952	5883593	4.43428e+06	2790725	4094505	1		50071888	67443112	47637748	75085904	29574572	24637488	18706766	20700518	2
A1K629	azo1667	Putative ABC transporter ATP-binding protein	5453813	8228372	7305504	4.11011e+06	6.33182e+06	6383343	3.58339e+06	4.99815e+06	1		0	0	0	0	0	0	0	0	0
A1K631	azo1669	Phospho-2-dehydro-3-deoxyheptonate aldolase (EC 2.5.1.54) (3-deoxy-D-arabino-heptulosonate 7-phosphate synthase) (DAHP synthase) (Phospho-2-keto-3-deoxyheptonate aldolase)	72887464	62922808	66206816	48301356	56923076	39695908	27362380	48792864	5		0	0	0	0	0	0	0	0	0
A1K632	azo1670	Conserved hypothetical secreted protein	0	0	0	0	0	0	0	0	0		15980398	30195730	8571762	26816412	14480759	17691224	14576703	18838578	1
A1K635	azo1673	Transcription-repair coupling factor	1.65251e+06	2.84069e+06	1.03362e+06	2.75455e+06	2.56369e+06	2634016	2382675	3.13418e+06	1		0	0	0	0	0	0	0	0	0
A1K652	azo1690	Putative exopolyphosphatase (EC 3.6.1.11)	7.49263e+06	9035076	11559915	6.77719e+06	11305272	7.8139e+06	4.147e+06	9567222	2		0	0	0	0	0	0	0	0	0
A1K657	azo1695	Putative AMP-binding protein	611642820	919640640	893266940	735107780	1051192260	910618750	860265220	949363780	20		89623376	136152032	191157824	118375256	256831824	186680496	187067648	263958976	8
A1K658	azo1696	Putative enoyl-CoA hydratase (EC 4.2.1.17)	118250904	189843904	145374800	150248464	131894896	113164272	114985936	111863008	3		16379904	35258468	49154864	38883792	97907376	53399272	53771836	73711360	3
A1K661	azo1699	Electron transfer flavoprotein, beta subunit	296646752	239321920	249589056	196633760	232055712	183891904	168220128	197232064	10		93618448	113188808	129714256	124504656	95261264	63601600	83411096	90030832	5
A1K662	azo1700	Probable electron transfer flavoprotein, alpha subunit	245166784	229103664	260098192	182516416	256848128	195385232	185254992	187664880	6		1.2595e+06	18623704	16005687	3819055	16343844	19536328	13442959	11281234	1
A1K664	azo1702	Probable acyl-CoA dehydrogenase (EC 1.3.99.3)	469945600	537801540	560480900	479987904	506753856	435859360	400321504	457755008	20		22239396	31823048	45210388	16683499	49031480	37227568	43244192	41839140	4
A1K665	azo1703	Putative cell binding factor	85630056	88199440	104214392	62821980	70905928	67633392	61964608	70723928	6		11223944	19527780	18888232	24134752	12655555	8405493	11175466	10790215	1
A1K671	azo1709	Response regulator	109586056	97879944	131362728	91661584	105119232	67368168	65265100	84633216	6		0	0	0	0	0	0	0	0	0
A1K675	azo1713	DNA-directed DNA polymerase (EC 2.7.7.7)	14628461	12261873	4653858	3.96753e+06	18445462	5950406	1.75929e+06	5594393	1		0	0	0	0	0	0	0	0	0
A1K677	azo1715	RuBisCO operon transcriptional regulator (RbcR),putative	63712776	63998372	64630468	54654120	50873748	47652804	43652024	41212684	4		0	0	0	0	0	0	0	0	0
A1K6I2	azo1820	Uncharacterized protein	0	0	0	0	0	0	0	0	0		787785	0	0	0	15565551	0	0	0	1
A1K6J2	azo1830	Putative TonB-denpendent receptor	0	0	0	0	0	0	0	0	0		9573536	25132980	18660648	16828754	7.28423e+06	6031574	4.94086e+06	7025471	2
A1K6K3	azo1841	Probable methyl-accepting chemotaxis transducer	0	5646922	5.18622e+06	4.5277e+06	16561247	23605356	33431068	32970148	1		20375022	13645333	22225906	9442642	39380864	23226506	23322726	30448404	1
A1K6N6	azo1874	dTDP-4-dehydrorhamnose 3,5-epimerase (EC 5.1.3.13)	0	0	0	0	0	0	0	0	0		1.81174e+06	1.68714e+06	1778169	1.29434e+06	0	1.18098e+06	1.27825e+06	0	1
A1K6P9	azo1887	UPF0246 protein azo1887	7.13584e+06	5431801	1.30867e+06	5.39798e+06	757581	1.55695e+06	741854	1.59319e+06	1		0	0	0	0	0	0	0	0	0
A1K6Q9	azo1897	Probable acyl-[acyl-carrier-protein]-UDP-N-acetylglucosamine O-acyltransferase (EC 2.3.1.129)	30633128	39044408	35818228	38015848	41056008	41198900	34069884	28039352	1		0	0	0	0	0	0	0	0	0
A1K6R0	azo1898	3-hydroxyacyl-[acyl-carrier-protein] dehydratase FabZ (EC 4.2.1.59) ((3R)-hydroxymyristoyl-[acyl-carrier-protein] dehydratase) ((3R)-hydroxymyristoyl-ACP dehydrase) (Beta-hydroxyacyl-ACP dehydratase)	98882232	126921152	104214392	109913248	128919776	106975608	93053408	86840936	2		8540711	13257531	20860494	10083742	7.82639e+06	17257088	17411066	15224202	1
A1K6R1	azo1899	UDP-3-O-acylglucosamine N-acyltransferase (EC 2.3.1.-)	46128044	32106780	30738892	28738770	38279260	31827466	27575334	25242770	2		0	0	0	0	0	0	0	0	0
A1K6R2	azo1900	Probable outer membrane protein	29715666	22964132	26535262	20873434	22015546	19450122	22251896	18840072	3		0	0	0	0	0	0	0	0	0
A1K6R3	azo1901	Outer membrane protein assembly factor BamA	88688200	116165232	106841752	70283968	131894896	107859784	110727096	138356912	8		139828576	207934736	168401040	177945984	104911808	105604680	86650328	129241288	8
A1K6R7	azo1905	Isoprenyl transferase (EC 2.5.1.-)	5606729	10487132	9545693	9587342	8687424	7.74015e+06	8318479	6470682	1		0	0	488243	0	1.36445e+06	2509566	1269695	2871287	1
A1K6R8	azo1906	Ribosome-recycling factor (RRF) (Ribosome-releasing factor)	94294928	81745904	97208448	78956056	94706472	77004760	79851296	82425368	4		177116064	101435896	45665492	123355456	30197168	48623760	34498208	27600684	2
A1K6R9	azo1907	Uridylate kinase (UK) (EC 2.7.4.22) (Uridine monophosphate kinase) (UMP kinase) (UMPK)	244657136	228027888	203174288	194616960	187429568	160021312	162896768	164850736	5		15980398	18623704	16840104	17536484	34555540	24637488	21784068	26067310	1
A1K6S0	azo1908	Elongation factor Ts (EF-Ts)	1743181570	1629538430	1952927620	1623489410	1824712830	1467599740	1384088580	1361489660	18		169125952	229632208	223776016	197292048	370460032	333202688	277767232	283673952	9
A1K6S1	azo1909	30S ribosomal protein S2	1615757310	2097426180	2075532420	1966337410	1765211140	1883125500	1809963010	1596989950	20		227720608	152244224	275358432	129293416	386025856	309324928	258331568	393200448	9
A1K6S2	azo1910	Methionine aminopeptidase (EC 3.4.11.18)	28900130	24201082	25221654	22386006	16561247	24135836	23635992	19796798	2		7902833	8739551	4.86065e+06	5591968	8.2011e+06	9214882	8043990	4727880	1
A1K6T0	azo1918	Conserved hypothetical secreted protein	0	0	0	0	0	0	0	0	0		530016672	1291002240	1236457600	1051585660	583708220	411348416	780663100	664826690	10
A1K6T2	azo1920	Probable succinate-semialdehyde dehydrogenase [NAD(P)+] (EC 1.2.1.16)	22732716	23340586	16814432	14823164	15172883	13261441	12456805	15381155	2		0	0	5.33561e+06	0	4.5398e+06	4.11276e+06	5.24043e+06	4.77278e+06	1
A1K6T3	azo1921	Probable electron transfer flavoprotein, alpha-subunit	181963712	146282096	164641424	135122720	161645600	122005216	120309272	104503576	4		1.2595e+06	18623704	16005687	3819055	16343844	19536328	13442959	11281234	1
A1K6T4	azo1922	Electron transfer flavoprotein, beta subunit (Electron transfer flavoprotein, beta-subunit)	296646752	239321920	249589056	196633760	232055712	183891904	168220128	197232064	10		93618448	113188808	129714256	124504656	95261264	63601600	83411096	90030832	5
A1K6T9	azo1927	Probable enoyl-CoA hydratase (EC 4.2.1.17)	116721904	116702920	111220504	106888096	121977960	125541680	119244672	98616032	6		12085641	9064269	15322985	6278985	11723799	18885110	17896948	20481458	2
A1K702	azo1990	Putative Leu/Ile/Val-binding protein	46179056	23717064	30213422	32167282	21817212	26434490	28746484	23329326	2		948170940	1359712380	781319810	1149274110	848322750	867195460	746650940	718493890	7
A1K710	azo1998	Probable 6-oxopurine nucleoside phosphorylase (EC 2.4.2.1) (Purine nucleoside phosphorylase)	830802	6.13094e+06	4.33455e+06	3.46549e+06	3.21941e+06	4.15926e+06	2.86978e+06	2.54578e+06	1		0	0	0	0	0	0	0	0	0
A1K711	azo1999	GTP-binding elongation factor	145265088	148971120	126108264	124030512	156687232	166210176	151185184	150131904	6		18910144	18262094	33831900	10033780	34399880	37227568	42434368	37896216	3
A1K712	azo2000	UTP-glucose-1-phosphate uridylyltransferase (EC 2.7.7.9)	35679180	62384976	64630468	50721436	32626640	37662516	27575334	34662792	3		15181371	6.19332e+06	19191650	13822820	23970952	17799752	22269966	17086142	1
A1K713	azo2001	DNA ligase (EC 6.5.1.2) (Polydeoxyribonucleotide synthase [NAD(+)])	11315396	12476996	7.55892e+06	7.49753e+06	8416124	6442990	5402716	7.00051e+06	1		0	0	0	0	0	0	0	0	0
A1K714	azo2002	Cell division protein ZipA	10041131	7.85191e+06	6220404	6.66888e+06	15272040	17239870	22571300	18177736	2		0	0	0	0	0	0	0	0	0
A1K716	azo2004	Probable N-succinyldiaminopimelate aminotransferase (EC 2.6.1.17)	81042688	104871312	94581224	78350968	87070512	89293760	79212536	80217512	5		314281024	314614016	246532896	231770272	129661104	158461312	182208768	170861408	7
A1K717	azo2005	2,3,4,5-tetrahydropyridine-2,6-dicarboxylate N-succinyltransferase (EC 2.3.1.117) (Tetrahydrodipicolinate N-succinyltransferase) (THDP succinyltransferase) (THP succinyltransferase) (Tetrahydropicolinate succinylase)	713583620	645362050	623535550	599984830	543446530	511007808	501466112	526933376	11		495392576	497235072	384591360	658917570	505880288	418945440	349840960	384438368	11
A1K718	azo2006	Probable twitching motility protein	9990165	9572878	8549059	7.02008e+06	8537550	5.74043e+06	5319929	5956671	1		0	0	0	0	0	0	0	0	0
A1K719	azo2007	Succinyl-diaminopimelate desuccinylase (SDAP desuccinylase) (EC 3.5.1.18) (N-succinyl-LL-2,6-diaminoheptanedioate amidohydrolase)	6931954	5.0033e+06	4159542	3.30489e+06	4237528	2.85605e+06	2911135	4.04119e+06	1		0	0	0	0	0	0	0	0	0
A1K721	azo2009	Putative two-component response regulator	11825091	7.85191e+06	6.6323e+06	10487132	9745925	10785979	11605057	9861603	1		0	0	0	0	0	0	0	0	0
A1K726	azo2014	Putative regulatory Protein	11774126	9626652	9458123	7.92041e+06	7497808	6.89772e+06	5.45862e+06	8.02175e+06	1		0	0	0	0	0	0	0	0	0
A1K727	azo2015	NifU-related protein	9939195	8228372	14012023	7884007	10809433	6556589	7.2632e+06	6955455	1		0	0	0	0	0	0	0	0	0
A1K728	azo2016	Cysteine desulfurase (EC 2.8.1.7)	49695972	19844884	19354110	14117304	21718042	10167099	16076732	17736164	2		0	0	0	0	0	0	0	0	0
A1K733	azo2021	Putative inositol-1-monophosphatase (EC 3.1.3.25)	62183724	47864384	43349688	41746868	33618328	36159516	28533536	29511220	3		4646229	5417429	6253477	4.94577e+06	13307262	11396196	9960742	8995921	1
A1K734	azo2022	Conserved hypothetical secreted protein	0	0	0	0	0	0	0	0	0		123981328	110476616	230603312	117992144	53545536	78687928	73612320	47644048	5
A1K774	azo2062	Peptidyl-prolyl cis-trans isomerase (EC 5.2.1.8)	95824120	82283720	100711512	100636176	86277104	93714168	90924016	87576872	1		0	0	0	0	0	0	0	0	0
A1K779	azo2067	Arsenate reductase (EC 1.20.4.1)	11876073	9411534	8.20311e+06	9732701	8237112	10432330	8507826	8684094	2		0	0	0	0	0	0	0	0	0
A1K780	azo2068	Uncharacterized protein	16667273	12100541	9983564	6.10259e+06	15867053	14941216	11285650	15528348	2		0	0	0	0	0	0	0	0	0
A1K782	azo2070	ATP-dependent Clp protease ATP-binding subunit ClpX	662612800	457669088	415982208	425535808	500804256	576430530	483366816	478361056	8		354232128	430333984	425553792	304557696	281736416	271337728	265619712	278197600	3
A1K783	azo2071	ATP-dependent Clp protease proteolytic subunit (EC 3.4.21.92) (Endopeptidase Clp)	419994688	218885440	227695312	196633760	203296544	243126512	220389584	195024176	4		78570256	35258468	63643488	50951156	85299224	79773320	104466416	83787872	1
A1K784	azo2072	Trigger factor (TF) (EC 5.2.1.8) (PPIase)	805329980	779812100	870496770	769393280	765585220	712581440	568541060	647627840	26		55132372	42310172	95578912	33137430	168108080	126986112	130380488	142384464	8
A1K785	azo2073	PrkA protein (EC 2.7.11.1)	146794320	98417664	132238512	56469216	103135824	69224744	53340708	94200360	13		1.42237e+06	1.17231e+06	3.03376e+06	0	1.31722e+06	0	1.7385e+06	3.49273e+06	1
A1K791	azo2079	Nicotinate-nucleotide diphosphorylase (Carboxylating) (EC 2.4.2.19)	25485112	20812920	27586164	14218132	23602236	8829651	9532300	14130058	4		16246748	15658660	19950214	10847987	15533748	28002084	30530070	35924696	2
A1K792	azo2080	ThrC protein (EC 4.2.3.1)	192157936	190919664	191789680	151256752	188421392	176819152	139473712	150131904	8		198423376	207934736	173711040	124121552	91369872	95619488	106895872	100107240	9
A1K793	azo2081	Homoserine dehydrogenase (EC 1.1.1.3)	413878432	400124672	375697632	314614016	326266368	255503904	228907168	267146400	11		28365222	26579466	37093740	16628008	34244236	26699636	31420876	32310322	2
A1K794	azo2082	Probable aspartate aminotransferase (EC 2.6.1.1)	115702504	106484704	126983928	84804584	104127624	122005216	79851296	98616032	4		0	0	0	0	0	0	0	0	0
A1K797	azo2085	Probable xanthan biosynthesis protein XanB (EC 2.7.7.22)	115192720	118316432	104214392	83090368	97879944	102555104	86878256	100087920	6		4.58249e+06	1.06696e+06	12516300	890892	3.92917e+06	6829462	7193522	7722386	1
A1K7B5	azo2103	Polyribonucleotide nucleotidyltransferase (EC 2.7.7.8) (Polynucleotide phosphorylase) (PNPase)	1580077570	1672563460	1690199940	1320976640	1735459840	1538326780	1298915200	1398287490	23		118121840	110476616	211639264	63018548	133863840	140010416	157914208	214672016	8
A1K7B6	azo2104	30S ribosomal protein S15	89707664	102720104	126108264	197642128	379817824	448236544	545118140	343684192	4		0	0	0	0	0	0	0	0	0
A1K7B9	azo2107	Translation initiation factor IF-2	414388192	515214336	444005920	433602912	683274880	602953280	550441730	607151230	21		41948528	39417168	92544752	26241756	102265768	67291792	72316640	103502584	6
A1K7C0	azo2108	Putative N utilization substance protein A	662612800	629228030	700601090	501163904	646582400	611794880	453555648	548275900	13		50870924	61657104	107715992	49227248	157212208	130242152	158724032	159908800	7
A1K7C1	azo2109	Ribosome maturation factor RimP	88688200	94115336	98959912	103862960	81517000	95482424	83364792	71754176	3		56197748	50989160	51127136	72212696	82497432	88239096	97177992	89373712	3
A1K7C9	azo2117	Uncharacterized protein	16106601	19091966	20930470	19865044	27370666	19626938	20122526	22372604	2		153145584	182620928	103923120	152661840	89968960	121559400	108515440	93864328	3
A1K7D4	azo2122	ATP-dependent RNA helicase	1.99389e+06	1.56906e+06	1.91904e+06	1.3844e+06	3.41111e+06	1.53781e+06	1.83233e+06	1.49947e+06	1		0	0	0	0	0	0	0	0	0
A1K7E0	azo2128	GGDEF-domain containing protein	4855002	6.93765e+06	11472340	7435215	10611089	5.41103e+06	6.49706e+06	11186302	1		0	0	0	0	0	0	0	0	0
A1K7E2	azo2130	Enoyl-[acyl-carrier-protein] reductase [NADH] (EC 1.3.1.9)	907270780	543180030	549971780	507214336	487911840	567589500	492948448	426109472	13		96681416	80280848	85717616	90984256	144292752	131327480	110944848	116098136	3
A1K7E4	azo2132	Conserved hypothetical ATPase	16055619	2199492	3103162	2.90081e+06	1.77808e+06	1.59234e+06	1.6987e+06	1.94448e+06	1		0	0	0	0	0	0	0	0	0
A1K7F0	azo2138	Uncharacterized protein	0	0	0	0	0	0	0	0	0		42880740	32727082	31935496	24134752	10249343	18125374	16844180	12157451	2
A1K7F1	azo2139	Conserved hypothetical secreted protein	132522560	105947016	122605272	105879800	92326488	86199352	89539880	90520648	1		10009163	11575499	10316461	14345411	9380007	10036990	5937330	8722145	1
A1K7F2	azo2140	Conserved hypothetical secreted protein	0	0	0	0	0	0	0	0	0		35023712	29472464	27535844	42523156	12628863	13132749	15062597	11281234	1
A1K7F6	azo2144	Enolase (EC 4.2.1.11) (2-phospho-D-glycerate hydro-lyase) (2-phosphoglycerate dehydratase)	2472058620	2645983740	2609741060	2168014340	2261054210	2157195520	1990958080	2009118340	21		600596740	853435520	902689600	685733700	957281340	714161220	979877890	1095265280	14
A1K7F7	azo2145	2-dehydro-3-deoxyphosphooctonate aldolase (EC 2.5.1.55) (3-deoxy-D-manno-octulosonic acid 8-phosphate synthase) (KDO-8-phosphate synthase) (KDO 8-P synthase) (KDOPS) (Phospho-2-dehydro-3-deoxyoctonate aldolase)	82062096	81208072	74876744	67763080	52757960	49067340	42374440	51515852	5		12925548	12597579	9102758	16416847	25527498	20296060	20326404	24095854	1
A1K7F8	azo2146	CTP synthase (EC 6.3.4.2) (CTP synthetase) (UTP--ammonia ligase)	307860288	316227424	292501152	241002496	272715136	282026720	268300272	286280768	13		38219792	41948528	59016196	34478236	48720220	40266556	47779160	44686856	3
A1K7G1	azo2149	Putative acetoacetyl-CoA synthase (EC 6.2.1.1)	9786287	26406056	20842878	17747470	27370666	20864660	18951390	27524160	4		14648705	29834114	23894728	30455772	26928428	20730206	24942348	30338866	3
A1K7G3	azo2151	Probable electron transfer flavoprotein-ubiquinone oxidoreductase (EC 1.5.5.1)	273200512	389906048	352052256	265203552	477995008	426134240	389674144	422429888	10		41415872	40863660	72442760	19729206	47786236	47646944	62922724	80282976	3
A1K7G5	azo2153	Conserved hypothetical secreted protein	4502042	5.29135e+06	13749296	654970	8191533	9548243	5320098	7800968	1		284983616	408636576	446035136	494188288	158768720	212728800	222699648	117193360	4
A1K7G6	azo2154	Conserved hypothetical secreted protein	0	0	0	0	0	0	0	0	0		43812932	56775164	70015384	38883792	53389880	48515180	84220896	74149528	1
A1K7G7	azo2155	Conserved hypothetical secreted protein	0	0	0	0	0	0	0	0	0		25169124	92033640	87993288	91367336	15167107	36576324	28910448	4.27758e+06	4
A1K7G8	azo2156	Probable TonB-dependent receptor	2.94403e+06	2.06795e+06	23908032	0	614236	4916364	2.68355e+06	22666962	3		110797384	176834816	377764608	281572192	29885868	34297112	15953378	4.24621e+06	13
A1K7H0	azo2158	Phosphoribosylformylglycinamidine synthase (FGAM synthase) (FGAMS) (EC 6.3.5.3) (Formylglycinamide ribotide amidotransferase) (Formylglycinamide ribotide synthetase)	148833120	192533024	191789680	182516416	307424256	276722240	256588832	286280768	11		24370096	37789848	39597000	30838864	67865824	51554212	48507996	63196844	5
A1K7H6	azo2164	Uncharacterized protein	3.5887e+06	3.55278e+06	3914018	2.44932e+06	2780531	4386898	0	1.96993e+06	1		0	0	0	0	0	0	0	0	0
A1K7H9	azo2167	Phosphoenolpyruvate synthase (PEP synthase) (EC 2.7.9.2) (Pyruvate, water dikinase)	1279353340	1543491070	1550080000	1179802750	1824712830	1494123390	1256326660	1523396610	29		343578784	471921152	474860800	446301760	631961730	510115456	549055680	580490620	12
A1K7I0	azo2168	Putative phosphoenolpyruvate synthase regulatory protein (PEP synthase regulatory protein) (PSRP) (EC 2.7.11.-) (EC 2.7.4.-) (Pyruvate, water dikinase regulatory protein)	88688200	79594648	67520464	61006884	60691532	68959480	43864976	47836108	6		7.30569e+06	4096113	14564413	7.02633e+06	14125295	12590070	12633138	12924129	2
A1K7I1	azo2169	Conserved hypothetical secreted protein	22223026	21243174	17339876	24705266	24296426	20068992	19164318	15307556	3		0	0	3.65648e+06	0	8539153	6.57082e+06	5.88973e+06	7.71575e+06	1
A1K7I3	azo2171	Putative ribose and galactose chemoreceptor protein	32780	5646922	5.18622e+06	4.5277e+06	26974002	29263576	41096792	48351320	3		20375022	13645333	22225906	9442642	39380864	23226506	23322726	30448404	1
A1K7I4	azo2172	Probable acetyl-coa acetyltransferase (Acetoacetyl-coa thiolase) (EC 2.3.1.9)	3369129470	3775369220	4151059200	3156226050	3282496510	2882152450	2565888260	3061510910	23		2290524670	3055736580	2761170430	2528404990	2506054660	2366065660	2445646340	2486254080	20
A1K7I5	azo2173	Cobalamin biosynthesis protein CobD	0	0	51131.9	0	1.36587e+06	3.6359e+06	2508803	5427587	1		0	0	0	0	0	0	0	0	0
A1K7I7	azo2175	Putative type 4 pilus biogenesis protein	156478560	123156656	155008000	130080904	144786912	129962128	121373920	124373864	9		4727541800	5858327000	4786532900	5363281900	11020410900	6479550000	9636811800	8477363200	27
A1K7I8	azo2176	Hypothetical secreted protein	0	0	0	0	0	0	0	0	0		1.71885e+06	1.9417e+06	3228927	4.04068e+06	21636136	9467718	11337438	13800342	1
A1K7I9	azo2177	Putative type 4 pilus biogenesis protein	0	0	0	0	0	0	0	0	0		1.45764e+06	6058219	7.00531e+06	3.49063e+06	87478392	19102192	30611064	40415300	2
A1K7J4	azo2182	Uncharacterized protein	0	0	0	0	0	0	0	0	0		0	0	103514	0	0	984373	6.15302e+06	4.2842e+06	1
A1K7J5	azo2183	UPF0234 protein azo2183	20999736	20113776	19967128	14318979	20528004	17063048	13202086	20017584	3		15714052	3.30353e+06	4.98739e+06	2.86011e+06	2.14856e+06	6.40442e+06	5.30038e+06	4.87618e+06	2
A1K7J6	azo2184	UPF0345 protein azo2184	5861574	3.49907e+06	7.75729e+06	3.34334e+06	5.68816e+06	3.15902e+06	4790003	3.7456e+06	1		30495942	15378085	15702256	34669760	11832895	14652249	12471174	14019398	2
A1K7J8	azo2186	Argininosuccinate synthase (EC 6.3.4.5) (Citrulline--aspartate ligase)	335894048	431317088	462397184	386209120	370892256	341260960	269365088	338532864	12		89090704	84620344	110750232	61486156	114718088	149778432	154674944	151146608	7
A1K7J9	azo2187	Ornithine carbamoyltransferase (OTCase) (EC 2.1.3.3)	35373324	46412312	39146076	41948528	25684814	35629076	29917612	30394350	3		0	0	0	0	0	0	0	0	0
A1K7K0	azo2188	Acetylornithine aminotransferase (ACOAT) (EC 2.6.1.11)	114173384	111324952	115599296	117980288	119994592	114048472	101783824	107447320	3		125313008	109030112	97854712	88494128	58370828	76734336	87460240	81268752	4
A1K7K2	azo2190	30S ribosomal protein S20	3.66259e+06	6830085	5525730	5.63231e+06	26478140	33330404	35773412	39814376	2		0	0	0	0	0	0	0	0	0
A1K7K5	azo2193	Probable O-acetylhomoserine aminocarboxypropyltransferase (EC 2.5.1.49)	181454176	224263216	204925888	197642128	205280032	170630480	175672992	179569568	7		119320368	149351328	166883952	118566816	174334304	174741568	208932832	242053696	7
A1K7K6	azo2194	Conserved hypothetical membrane protein	29562726	26567416	25309236	25814484	29552410	25196724	23210114	20679920	3		0	0	0	0	0	0	0	0	0
A1K7K9	azo2197	Putative bacterioferritin comigratory protein	121818896	79594648	94581224	109913248	113052720	82044088	70269200	71754176	4		26900354	24590530	539227	21836200	18678666	15954665	18220878	22124380	1
A1K7L0	azo2198	Putative PhoH-related protein	56067284	48939972	53158160	37713336	59699792	59411300	57705884	54091624	4		0	0	0	0	0	0	0	0	0
A1K7L3	azo2201	Putative nucleotidyltransferase	9429494	8981293	9282966	2.11266e+06	12693643	8756032	9847663	9346448	1		0	0	0	0	0	0	0	0	0
A1K7L7	azo2205	Putative iron transport system substrate-binding protein	2721812990	2758926340	2338255620	3025134850	2647813890	2466629630	2374247420	2428604930	17		30629074900	54243869000	30570092500	40416203000	25371813900	29087453200	29801271300	25848324100	22
A1K7M9	azo2217	Putative TonB-dependent receptor	1.93411e+06	4558780	4338914	2.66747e+06	9396142	12730987	7.45733e+06	11995828	2		5233392	9795218	12137007	11716161	6180752	5.21779e+06	3.83761e+06	1.99702e+06	1
A1K7N7	azo2225	GGDEF/EAL/PAS-domain containing protein	7033891	12692116	15062935	9823412	21718042	9194596	9217477	14498019	2		0	0	0	0	0	0	0	0	0
A1K7P3	azo2231	Putative Mannose-1-phosphate guanylyltransferase (EC 2.7.7.13)	32569966	43508156	33716432	22083496	30742428	30854974	21932488	34515588	4		0	0	0	0	0	0	0	0	0
A1K7P4	azo2232	Putative UDP-glucose 6-dehydrogenase (EC 1.1.1.22)	76455352	57006972	59901396	32268102	33221652	29617220	25233028	45333924	7		0	0	0	0	0	0	0	0	0
A1K7P7	azo2235	Putative glucuronyl transferase (EC 2.4.1.-)	0	0	0	0	0	0	0	0	0		102407688	95288344	357283168	60911544	60861312	78579400	68591504	54763264	1
A1K7S5	azo2263	Putative amino acid-binding protein	69319536	32321900	32315234	25713660	25387286	35629076	21719564	26641032	3		283652224	403212096	164608128	356275168	244379120	225752976	220270160	207005168	5
A1K7T1	azo2269	Conserved hypothetical band 7 family protein	10550839	13445039	11647496	12806412	45320264	38458172	41416200	56667404	3		0	0	0	0	0	0	0	0	0
A1K7T2	azo2270	Methyl-accepting chemotaxis transducer	2.21621e+06	7.15276e+06	5.18622e+06	6.1236e+06	25188964	34833364	42480900	44230044	2		20375022	13645333	22225906	9442642	39380864	23226506	23322726	30448404	1
A1K7T3	azo2271	Uncharacterized protein	40725216	44960224	47378160	38923396	40064344	28556294	21293676	32970148	4		2269449	2.31248e+06	9633756	2.58379e+06	12041749	7.77825e+06	14333752	9393609	3
A1K7T6	azo2274	Putative sulfate-binding protein	0	0	0	0	0	0	0	0	0		4621063	4499953	7291609	4958670	5684524	7.01351e+06	7482845	7.78397e+06	1
A1K7T8	azo2276	Carboxylate-amine ligase azo2276 (EC 6.3.-.-)	33283552	41464524	40634860	30654722	32626640	30766540	29917612	34809980	5		8821087	9192311	11757731	12500623	12768053	11613253	11175466	12266981	1
A1K7U0	azo2278	Uncharacterized protein	317034912	103795696	102462944	152265168	138836800	225444576	166090688	152339664	7		0	0	0	0	0	0	0	0	0
A1K7U1	azo2279	Uncharacterized protein	51989664	8981293	5.63252e+06	11999698	8624016	14233949	10609644	6490757	3		0	0	0	0	0	0	0	0	0
A1K7U3	azo2281	Flavodoxin	495430560	205978160	246086112	307555584	277673600	398727392	356669184	256107232	4		2543546110	992661380	730496260	992207360	384469344	852000380	606552700	487393504	6
A1K7U6	azo2284	Putative periplasmic substrate binding protein	7798452	6614960	5.79109e+06	4440230	5355163	2.93097e+06	3.96242e+06	5033040	1		0	0	0	0	0	0	0	0	0
A1K7U9	azo2287	Uncharacterized protein	4532320	3.29148e+06	2.25002e+06	2.69553e+06	3.79058e+06	3067897	2.2116e+06	0	1		0	0	0	0	0	0	0	0	0
A1K7X1	azo2309	Uncharacterized protein	4.15256e+06	3.88275e+06	2.26417e+06	1.30421e+06	1.68121e+06	1.54557e+06	613625	1.89527e+06	2		0	0	0	0	0	0	0	0	0
A1K7X2	azo2310	Putative alpha-D-1,4-glucosidase (EC 3.2.1.3)	4367939	2.01368e+06	5300104	2.01022e+06	3903414	1.65972e+06	3.27111e+06	3.69255e+06	1		0	0	0	0	0	0	0	0	0
A1K7X3	azo2311	Putative glucan 1,3-beta-glucosidase (EC 3.2.1.58)	0	0	0	0	0	0	0	0	0		16379904	15998768	19419212	16098235	5862039	8521086	16439282	8319458	3
A1K7Z1	azo2329	Periplasmic biopolymer transport protein linking inner and outer membranes	0	0	0	0	0	0	0	0	0		0	0	3167350	1.78778e+06	0	0	0	0	1
A1K802	azo2340	Dienelactone hydrolase family protein	0	0	0	0	0	0	0	0	0		65253280	79376808	74263336	57463712	21791788	18016836	27128860	17852826	3
A1K825	azo2363	Putative periplasmic sulfate-binding protein	0	0	0	0	0	0	0	0	0		4621063	4499953	7291609	4958670	5684524	7.01351e+06	7482845	7.78397e+06	1
A1K828	azo2366	60 kDa chaperonin 2 (GroEL protein 2) (Protein Cpn60 2)	9225632800	12638364700	13661740000	18049972200	17453721600	14852842500	14373220400	12069400600	9		1664624130	2205915900	3155621120	1423184000	4202701570	3646782720	3652273410	4600124400	6
A1K837	azo2375	Putative ferric-citrate TonB-dependent receptor	0	0	0	0	0	0	0	0	0		3756485	6.48342e+06	5697066	6225686	1.76267e+06	2.018e+06	2202364	3.01283e+06	1
A1K846	azo2384	Conserved hypothetical ApbE family protein	8664963100	6292271600	9983561700	8298935800	14379493400	9106198500	11711512600	9199251500	2		16379923500	16616666100	9482047500	22027769900	20857817100	12590101500	10851543000	13252745200	1
A1K858	azo2396	Putative TonB-dependent receptor	369534048	747544830	715488960	565700160	844921220	1149324290	1192446590	1037675650	15		1930963840	3019572740	2343960060	2528404990	1161190020	1161326720	850307970	1106218880	22
A1K861	azo2399	Cysteine synthase (EC 2.5.1.47)	1075472260	495315296	458018336	513264512	417501760	519848512	463137472	404767392	11		135833440	74675664	76614920	76235216	118765272	119388688	109325296	110621896	3
A1K874	azo2412	Probable two-component system sensor protein (EC 2.7.3.-)	0	0	0	0	0	0	0	0	0		63788460	57136828	71304984	68956472	31598088	21707020	18382848	36143792	2
A1K876	azo2414	Acetyl-coenzyme A synthetase (AcCoA synthetase) (Acs) (EC 6.2.1.1) (Acetate--CoA ligase) (Acyl-activating enzyme)	1131539460	1021823740	1331143170	731073980	831037700	833702980	719726020	905206460	20		520694528	596682240	940618430	618692420	649083330	435225952	513424000	518060544	14
A1K877	azo2415	Putative fumarate hydratase (EC 4.2.1.2)	96333736	111862712	105090192	102854640	122969712	136150768	117115296	127317776	5		6.96756e+06	6661535	16005687	1.94718e+06	11759099	8936498	10932530	9856351	1
A1K880	azo2418	Putative D-erythrose 4-phosphate dehydrogenase (EC 1.2.1.-)	6931954	5013462	3.09792e+06	2737881	3.45572e+06	2.22178e+06	1.749e+06	2.98657e+06	1		0	0	0	0	0	0	0	0	0
A1K885	azo2423	Maleylpyruvate isomerase (EC 5.2.1.4)	37157300	66687428	58675364	46788744	66740792	52073244	46846120	68810400	1		9141821	6758066	20936336	9518989	34555540	18993654	28262618	26724498	1
A1K8B7	azo2455	Putative two-component response regulator (EC 2.7.3.-)	4.70931e+06	2.81762e+06	5241875	2.84946e+06	4.0601e+06	3.88155e+06	3.30843e+06	2.94314e+06	1		4246406	4.61631e+06	4978337	3.46953e+06	1256566	2.43593e+06	2.62667e+06	2.70169e+06	1
A1K8E5	azo2483	Conserved hypothetical secreted protein	0	0	0	0	0	0	0	0	0		104272136	109572440	52113256	145000112	46696664	53724868	64785312	67687424	5
A1K8E6	azo2484	Putative response regulator	9225609	9465315	4.74895e+06	7.11427e+06	2691850	4588845	7120899	9861603	2		0	0	0	0	0	0	0	0	0
A1K8F3	azo2491	Probable electron transfer flavoprotein, alpha subunit	181963712	146282096	164641424	135122720	161645600	122005216	120309272	104503576	4		1.2595e+06	18623704	16005687	3819055	16343844	19536328	13442959	11281234	1
A1K8G2	azo2500	Putative leucine-specific binding protein	8664942	15703813	24696188	19562536	14379514	13349853	11711530	16558664	2		50737800	244097232	179020816	201123120	160325184	123729976	106895872	118288744	3
A1K8I3	azo2521	Putative C4-dicarboxylate-binding periplasmic protein	0	0	0	0	0	0	0	0	0		29830092	83173792	26928998	49418828	25683184	26265498	27047886	28367398	1
A1K8J3	azo2531	Uncharacterized protein	0	0	0	0	0	0	0	0	0		25568638	12997227	9709606	16582389	7288766	9209925	8179153	8726043	1
A1K8J5	azo2533	Putative flagellin	575963580	591582140	521071936	587884930	597990020	601185410	612193730	391520288	5		36488610000	47011336000	30494203900	63401779000	80006939000	42003186000	60331282000	55749149000	14
A1K8J8	azo2536	Probable oxidoreductase	0	0	0	0	0	0	0	0	0		11721475	13129363	11378446	14262959	11679909	10470895	9960742	8368271	1
A1K8K9	azo2547	Probable methyl-accepting chemotaxis protein	606360	9572878	6366689	9617810	44824428	45354128	61325820	69840752	4		20375022	13645333	22225906	9442642	39380864	23226506	23322726	30448404	1
A1K8L0	azo2548	Putative iron-dependent peroxidase (EC 1.11.1.7)	112134568	97879944	84685144	90754080	81219456	80983240	74315000	62628512	4		20375022	18804512	36790300	12361177	15876874	21707020	22593870	21467202	1
A1K8L4	azo2552	Twitching motility protein	116212080	121005408	128735488	126047256	126936424	95482424	87517032	99352008	6		2771030	1.77447e+06	8.26834e+06	1.37406e+06	7.61152e+06	5.77301e+06	7475459	10009044	2
A1K8L8	azo2556	Uncharacterized protein	0	0	0	0	0	0	0	0	0		6377354	3.15208e+06	4.95696e+06	1.55956e+06	39069556	27133774	47374276	46110668	2
A1K8M1	azo2559	Conserved hypothetical secreted protein	0	0	0	0	0	0	0	0	0		80700976	118432392	68725848	102093936	39225184	45476192	48912932	33953240	2
A1K8M5	azo2563	Conserved hypothetical secreted protein	0	0	0	0	0	0	0	0	0		448782656	125303232	104681680	179286800	128882792	182339136	183828464	109526528	3
A1K8N8	azo2576	4-hydroxy-tetrahydrodipicolinate reductase (HTPA reductase) (EC 1.17.1.8)	67790408	61309364	61302636	52536552	56526360	53045764	51317768	44156428	4		0	0	0	0	0	0	0	0	0
A1K8N9	azo2577	Outer membrane protein assembly factor BamE	8.15524e+06	6883861	7459337	2726218	6.26548e+06	20157380	14799118	16043503	1		23970604	32003840	17143524	19062558	8815468	17908308	10446642	17743294	1
A1K8P2	azo2580	Probable inorganic polyphosphate/ATP-NAD kinase (Poly(P)/ATP NAD kinase) (EC 2.7.1.23)	3924712450	4124936450	4343723000	5021713400	4651028000	4349756900	4429083600	3723854080	4		0	0	0	0	0	0	0	0	0
A1K8P3	azo2581	Heat-inducible transcription repressor hrcA	12844496	14789554	10946892	8981091	9246001	10343925	10448949	11922229	1		0	0	0	0	0	0	0	0	0
A1K8P6	azo2584	Uncharacterized protein	0	0	0	0	0	0	0	0	0		135833440	155137376	116818696	201123120	765825090	360336704	525571104	534489920	9
A1K8Q0	azo2588	Outer membrane protein A	370043968	195222032	226819808	226885184	890538370	1529487100	1980313090	1987040000	6		736429760	480961696	623538880	538243260	466966624	494919904	501276544	512584352	5
A1K8Q2	azo2590	Uncharacterized protein	0	0	0	0	0	0	0	0	0		1290801	2.33463e+06	1.98624e+06	1.23591e+06	1.19423e+06	968384	1.75155e+06	985440	1
A1K8U0	azo2628	Hypothetical membrane protein	3.21382e+06	3.10688e+06	3.31596e+06	6.39973e+06	28659888	23516954	23742444	27597764	1		0	0	0	0	0	0	0	0	0
A1K8U7	azo2635	Uncharacterized protein	6830013	8712383	8662892	12403052	11007773	8811960	9979037	5.22249e+06	2		112795040	107945232	72746232	175455968	13161428	10331447	11742336	10889557	2
A1K8V2	azo2640	Putative transcriptional factor	1699744	1.65518e+06	2098697	559025	2.12202e+06	659559	0	800373	1		0	0	0	0	0	0	0	0	0
A1K8W9	azo2657	Ferredoxin-NADP+ reductase (EC 1.18.1.2)	12742556	10110667	13749296	10789644	12891978	9725061	7.79066e+06	10671132	2		91221416	32907918	91786120	51908896	44517504	47864008	46807428	48848824	3
A1K8X7	azo2665	Hypothetical secreted protein	2.22481e+06	4480085	6168654	3.31694e+06	9011670	5622986	5768499	8536906	1		759836	0	3.82774e+06	0	7227755	4.16701e+06	3.79241e+06	6.16315e+06	1
A1K8Y0	azo2668	Probable glycerol trinitrate reductase	10958606	4.90678e+06	5.87548e+06	4739771	5238293	3.68528e+06	4204881	4.02911e+06	1		80834240	53882212	40052108	67807168	57748244	48081040	50694552	54434684	5
A1K8Z0	azo2678	Uncharacterized protein	35118484	35387360	38620660	30856402	32824970	22632856	23848934	29511220	2		0	0	0	0	0	0	0	0	0
A1K8Z1	azo2679	Uncharacterized protein	3114016	7.95947e+06	7.59135e+06	6.93502e+06	7.05003e+06	3.56986e+06	3.90525e+06	5.32616e+06	1		0	0	0	0	0	0	0	0	0
A1K8Z3	azo2681	Uncharacterized protein	114988	2850070	2.37533e+06	3.30053e+06	2.2012e+06	1.8231e+06	1.32127e+06	2.75387e+06	1		0	0	0	0	0	0	0	0	0
A1K901	azo2690	Uncharacterized protein	22732716	23717064	21193186	17344118	13685333	12819388	7037584	16411465	2		0	0	0	0	0	0	0	0	0
A1K904	azo2693	Flagellin	1564785540	1699453950	1742745980	1825164030	1904046720	1617894910	1554438910	1486600580	20		51137335000	64188510000	44755198000	85237883000	110359667000	57415102000	85030789000	74368647000	34
A1K906	azo2695	Uncharacterized protein	10346962	7421662	13136274	5483934	11503612	5767980	9191193	7506596	1		0	0	0	0	0	0	0	0	0
A1K909	azo2698	Putative phosphoenolpyruvate phosphomutase (EC 5.4.2.9)	7.84942e+06	1.85393e+06	2.10433e+06	0	0	0	0	1.72736e+06	3		0	0	0	0	0	0	0	0	0
A1K915	azo2704	Flagellin	4791205400	4942385700	4562668500	5283892700	5910466000	5286897200	5387287600	3385328380	29		207745106000	245905572000	185089475000	340951532000	471635395000	242033820000	341742191000	313246417000	78
A1K916	azo2705	Probable flagellar protein	0	0	0	0	0	0	0	0	0		362222400	625612290	410382592	603368700	2801800450	1693147650	2947733250	2376725250	8
A1K917	azo2706	Flagellar hook-associated protein	381257216	219960816	273234464	83493736	78938632	105207376	108597816	156019344	16		3995098880	3146140160	1835722370	4846106600	33465866200	14218129400	19273623600	18071892000	45
A1K922	azo2711	Flagellar brake protein YcgR (Cyclic di-GMP binding protein YcgR)	10245022	7.69057e+06	4.64084e+06	5.9033e+06	5617985	4604220	5.3763e+06	5303700	1		2.63522e+06	0	0	0	3.84505e+06	3411180	4244492	3603801	1
A1K925	azo2714	Sigma-54 dependent response regulator	3.16971e+06	5.15744e+06	0	2.8218e+06	2.83266e+06	5.56167e+06	1.60023e+06	4401596	1		0	0	0	0	0	0	0	0	0
A1K932	azo2721	Putative flagellar hook-length control protein FliK	0	0	0	0	0	0	0	0	0		131838232	77930304	100130400	186948720	471636096	246374864	442969888	342818336	4
A1K934	azo2723	Flagellar motor switch protein FliM	4.56233e+06	1.99067e+06	2.08357e+06	1.65707e+06	1.79065e+06	0	625617	1.19833e+06	1		0	0	0	0	0	0	0	0	0
A1K941	azo2730	Flagellar hook-filament junction protein 3	6.32031e+06	6346058	3.57471e+06	3.7833e+06	5253954	3.85198e+06	3402964	1.33243e+06	1		632557700	674431100	653123070	771929220	3455553790	1291567360	2202701570	2146720000	12
A1K942	azo2731	Flagellar hook-filament junction protein 1	0	0	0	0	0	0	0	0	0		557982660	697936700	719118210	833223680	2926326530	1356688510	2202701570	1631946620	15
A1K946	azo2735	Flagellar basal-body rod protein FlgG	0	0	0	0	0	0	0	0	0		199754960	138321792	109233120	163963040	431165984	265910992	288294912	279292832	5
A1K947	azo2736	Flagellar basal-body rod protein FlgF	0	0	0	0	0	0	0	0	0		420817280	323654720	441483680	494188288	1572121980	735868160	963681220	964929340	11
A1K948	azo2737	FlgE protein	0	0	0	0	0	0	0	0	0		701806210	620187780	624297730	735535550	994638460	583918980	834110910	605681660	9
A1K949	azo2738	Probable basal-body rod modification protein FlgD	0	0	0	0	0	0	0	0	0		155808896	176473280	154746944	173157296	412487136	280020832	389521696	325293856	4
A1K950	azo2739	Flagellar basal-body rod protein FlgC	0	0	0	0	0	0	0	0	0		14915046	8514588	11757731	11018373	54635120	37878784	58306812	35924696	2
A1K953	azo2742	Putative negative regulator of flagellin synthesis FlgM	0	0	0	0	0	0	0	0	0		23171574	12976829	9102758	22410850	69266768	36467828	55472424	41181964	2
A1K967	azo2756	Tyrosine--tRNA ligase (EC 6.1.1.1) (Tyrosyl-tRNA synthetase)	125896536	134988272	112972032	103862960	91632256	93714168	70162720	86840936	6		4.87666e+06	4.8789e+06	14412707	3.21811e+06	14456542	12264468	15224544	15224202	2
A1K969	azo2758	Putative iron-sulfur cluster insertion protein ErpA	0	0	0	0	0	0	0	0	0		31428104	38874744	28218562	40033052	58837792	53073680	61222128	57829992	1
A1K970	azo2759	30S ribosomal protein S9	46535812	56469216	72862512	129072408	308415936	275837920	212936752	351779616	2		48340708	31280616	66450156	41182348	51521984	56329708	44054032	57391888	1
A1K971	azo2760	50S ribosomal protein L13	78494152	97342064	108593224	152265168	358991968	466803040	473784704	505591456	3		183774512	120963664	209363360	117417456	138689120	174741568	156294544	174147248	4
A1K972	azo2761	Uncharacterized protein	10346962	10702258	10859323	7228883	10511924	7429594	8267803	9125664	1		149150448	100893416	87234824	106882440	45451428	74020928	63732572	49506000	2
A1K974	azo2763	Conserved hypothetical secreted protein	0	0	0	0	0	0	0	0	0		58994276	89321504	59243760	150937936	138377760	95619488	103656504	101202552	3
A1K975	azo2764	RNA pyrophosphohydrolase (EC 3.6.1.-) ((Di)nucleoside polyphosphate hydrolase)	0	1.6276e+06	1.3711e+06	1099230	1.82123e+06	3870106	3.46082e+06	2.88778e+06	1		0	0	0	0	0	0	0	0	0
A1K976	azo2765	Proline--tRNA ligase (EC 6.1.1.15) (Prolyl-tRNA synthetase) (ProRS)	181963712	206515872	195292512	198650688	206271648	188312560	185254992	192816544	10		13583344	9223256	18812370	16130703	23037022	19753400	25833158	26614946	3
A1K983	azo2772	tRNA-specific 2-thiouridylase MnmA (EC 2.8.1.-)	26504514	28395916	34066728	22587688	29651580	23605356	23210114	26199500	2		4595979	5265539	11226734	4578525	8712452	6.63705e+06	7887677	8648198	1
A1K986	azo2775	Branched-chain-amino-acid transaminase (EC 2.6.1.42)	294608128	303857888	334537024	259153248	311390880	291751904	258718144	267882400	6		139828576	160019200	120611544	72021152	107713712	147607792	146576736	197147856	3
A1K987	azo2776	Uncharacterized protein	21713334	22856576	28987374	27831238	33519138	25196724	29278824	21710234	1		0	0	0	0	0	0	0	0	0
A1K989	azo2778	Putative phosphoglucomutase (EC 5.4.2.8)	455164320	485097248	488669728	401334720	475020288	368667872	337505024	421693888	13		1398285700	2061263360	1335071620	1670278660	1111380350	993095810	996074110	999977090	16
A1K990	azo2779	Uncharacterized protein	15393015	12476996	16464121	15428201	11701950	8929376	10200705	7653778	2		0	0	0	0	0	0	0	0	0
A1K991	azo2780	Alanine--tRNA ligase (EC 6.1.1.7) (Alanyl-tRNA synthetase) (AlaRS)	226307904	410880416	401969792	343856896	410560064	398727392	331116768	390784416	14		9155573	6068608	21315618	2.29735e+06	14959855	13783968	17815974	15552777	2
A1K992	azo2781	Uncharacterized protein	5.8106e+06	8.12081e+06	5952074	6803013	7.37297e+06	6729331	5193574	5918317	1		0	0	0	0	0	0	0	0	0
A1K995	azo2784	Conserved hypothetical monoamine oxidase (EC 1.4.3.4)	66261280	2.39096e+06	1.78513e+06	7.93238e+06	4277458	13438268	8.21904e+06	5.28122e+06	3		0	0	0	0	0	0	0	0	0
A1K997	azo2786	DNA polymerase IV (Pol IV) (EC 2.7.7.7)	6371278	3.52781e+06	3078534	4.13512e+06	2.3865e+06	2.72583e+06	2.24375e+06	3.34327e+06	1		0	0	0	0	0	0	0	0	0
A1K999	azo2788	Phospho-2-dehydro-3-deoxyheptonate aldolase (EC 2.5.1.54) (3-deoxy-D-arabino-heptulosonate 7-phosphate synthase) (DAHP synthase) (Phospho-2-keto-3-deoxyheptonate aldolase)	15596904	23717064	19441690	13310588	8885345	15560099	10646838	13246932	3		0	0	0	0	0	0	0	0	0
A1K9A1	azo2790	Sulfoxide reductase catalytic subunit YedY (EC 1.8.-.-)	3573621	2310779	1.26286e+06	864470	2.23604e+06	1.06086e+06	674907	1.54683e+06	1		4.32231e+06	20070212	12212868	7.26307e+06	6562044	3.66205e+06	3.10377e+06	4776634	1
A1K9A3	azo2792	Molybdopterin biosynthesis Mog protein	33946196	48993768	42123644	46284552	36097564	43320700	36518680	36649852	2		771054080	744948100	599265020	570806530	275510272	485151744	375754752	331865312	6
A1K9A5	azo2794	Probable PmbA protein	56576976	70452080	57712064	46486248	49386240	48890500	49507832	48940036	3		10035398	10268345	12137007	4.02803e+06	8.24676e+06	13566887	10527612	12376500	1
A1K9A6	azo2795	Putative periplasmic substrate binding protein	116721904	181239120	207553248	213776192	536504800	669260740	695238340	758018500	7		190433136	171410528	414175680	117034496	487202176	328861280	313398912	427153504	9
A1K9B2	azo2801	Serine hydroxymethyltransferase (SHMT) (Serine methylase) (EC 2.1.2.1)	503586144	516289632	572741700	517298112	425435680	438511744	418420704	431997312	10		1282426880	1242184060	659191100	1005615550	555690180	695710020	695632770	715208130	12
A1K9B7	azo2806	Carboxy-terminal processing protease (EC 3.4.21.-)	75435952	68838608	74351360	62015256	64459888	48802092	47804308	58433680	5		3.00188e+06	7.7118e+06	5.50148e+06	4.05523e+06	6.88829e+06	3.36318e+06	4.61166e+06	6195003	1
A1K9B9	azo2808	2,3-bisphosphoglycerate-dependent phosphoglycerate mutase (BPG-dependent PGAM) (PGAM) (Phosphoglyceromutase) (dPGM) (EC 5.4.2.1)	243637792	326983616	342418816	312597376	276681984	324463168	343892800	295848160	8		70979648	77026248	116060232	55356744	143670096	116132520	108515440	148956144	4
A1K9C0	azo2809	Putative transcriptional activator, ArsR family	2.55373e+06	2.33123e+06	2.53741e+06	2733924	2.76471e+06	1.23973e+06	1.57383e+06	1.51201e+06	1		0	0	0	0	0	0	0	0	0
A1K9C1	azo2810	Uncharacterized protein	2.92148e+06	2.35665e+06	2.39877e+06	3.14864e+06	11701950	9371417	7333121	12363809	1		0	0	0	0	0	0	0	0	0
A1K9C2	azo2811	Probable glutaredoxin	3932270	5.19827e+06	8497046	6589446	9222987	6.90771e+06	7940914	4828291	1		0	0	0	0	0	0	0	0	0
A1K9C3	azo2812	Protein-export protein SecB	347107136	430779104	489545280	382175680	417501760	386350080	381156896	334852992	6		150482048	131812440	143368400	128910232	125147112	142181120	136858928	143479904	4
A1K9C4	azo2813	Conserved hypothetical secreted protein	13201300	16402962	17690194	18352494	12693643	14322349	9534783	11186302	1		62989392	165985984	105440336	125462536	91525472	77819728	81791528	67796952	2
A1K9C8	azo2817	Biotin synthase (EC 2.8.1.6)	17126012	25169124	21193186	25209452	18941296	19450122	22358380	17147422	3		0	0	0	0	0	0	0	0	0
A1K9D2	azo2821	Porphobilinogen synthase (EC 4.2.1.24)	32417076	24738866	18741076	19461698	23106414	13615077	16183207	18251328	4		0	0	0	0	0	0	0	0	0
A1K9D3	azo2822	Probable GTP-binding protein EngB	1.58393e+06	3.71281e+06	881715	2.90895e+06	4270265	3.97302e+06	4.42367e+06	3.05609e+06	1		0	0	0	0	0	0	0	0	0
A1K9D4	azo2823	Probable cytochrome C4	213055584	131761392	169020000	121005408	150737120	135266784	142667680	125845784	4		170457536	92937720	74263336	176221952	129349832	95510960	118233240	89264128	2
A1K9D6	azo2825	Molybdopterin biosynthesis protein	13710994	15918931	11997794	6347132	6785255	7.98593e+06	4.95189e+06	8831286	2		0	0	0	0	0	0	0	0	0
A1K9D7	azo2826	Ribose-5-phosphate isomerase A (EC 5.3.1.6) (Phosphoriboisomerase A) (PRI)	6.88099e+06	17532334	16989576	13209750	6.85641e+06	15560099	8.32362e+06	12290211	1		15847221	17665140	11606024	11454184	2.91585e+06	4.30264e+06	1.20105e+06	3717981	1
A1K9D8	azo2827	Phosphate-specific transport system accessory protein PhoU	41387848	28395916	40810048	20570930	27965678	20245810	18419046	24801184	5		0	0	0	0	0	0	0	0	0
A1K9E6	azo2835	Probable phosphoribulokinase (EC 2.7.1.19)	15902713	9088844	9895992	9229867	6319384	6432564	7833989	7.20747e+06	1		0	0	0	0	0	0	0	0	0
A1K9E7	azo2836	Putative transketolase (EC 2.2.1.1)	322132000	379150080	343294560	299488352	349075392	287331072	289594112	315718624	11		26367648	30014914	38686736	26433302	72691144	49383496	48022148	62539648	3
A1K9E8	azo2837	Putative glyceraldehyde 3-phosphate dehydrogenase (EC 1.2.1.12)	739068100	1150896510	1234809220	815778050	1041276220	937141630	922017020	1008238080	18		158472208	189853440	295839552	138679040	294188960	263740272	294773312	288054880	7
A1K9E9	azo2838	Conserved hypothetical secreted protein	14526510	19038178	21455910	10789644	26577324	41375700	48762556	54753996	2		12762197	13899935	12516300	7901454	961618	4686954	4.2392e+06	3827066	1
A1K9F0	azo2839	Phosphoglycerate kinase (EC 2.7.2.3)	321622208	385604032	371318624	309572032	285607104	301476640	273623776	264938624	9		174452800	296532640	235154608	222192928	342442368	222496880	221080048	259578096	8
A1K9F4	azo2843	Putative fructose-bisphosphate aldolase (EC 4.1.2.13)	570866880	543180030	583250820	546541180	554355460	457077696	394997984	481305184	8		73776192	79919208	100130400	56122908	130750752	121559400	117423360	127050760	3
A1K9F8	azo2847	Uncharacterized protein	36443732	36624280	28111620	42049364	43039372	33241994	25658884	28186534	1		0	0	0	0	0	0	0	0	0
A1K9H6	azo2865	Uncharacterized protein	23548252	21727204	26622864	25007792	28164034	22190818	19803134	19428816	1		17977956	14692908	15171258	13856853	25527498	23117996	23403714	23657750	1
A1K9I2	azo2871	Conserved hypothetical YceI like protein	12946447	1.54483e+06	4.14481e+06	0	2333272	0	0	1.99044e+06	1		0	0	0	0	0	0	0	0	0
A1K9I3	azo2872	Conserved hypothetical membrane protein	548592	895120	561025	386402	863817	2379118	1.43959e+06	1.51688e+06	1		0	0	0	0	0	0	0	0	0
A1K9I4	azo2873	Phosphoribosylaminoimidazole-succinocarboxamide synthase (EC 6.3.2.6) (SAICAR synthetase)	67790408	85510480	73650672	91661584	62377388	54283476	46100852	60567932	3		29563742	39597996	30114960	40033052	68488472	47321320	40895764	55529952	3
A1K9I8	azo2877	Probable oligopeptidase A (EC 3.4.24.70)	404703712	297404256	281116192	253103056	262798064	282910656	250200928	232557248	17		303627392	278451488	245774640	208784832	133863840	210558080	221889696	224529328	12
A1K9J1	azo2880	Exodeoxyribonuclease III (EC 3.1.11.2)	3.48118e+06	792916	2.49041e+06	681895	0	1.59587e+06	0	899665	1		0	0	0	0	0	0	0	0	0
A1K9J7	azo2886	Chaperone SurA (Peptidyl-prolyl cis-trans isomerase SurA) (Rotamase SurA)	131503304	154886944	137492944	133106048	114044552	126425776	108597816	111863008	8		288978720	329079168	223017568	373514048	535455360	369019488	446209120	406343744	9
A1K9J8	azo2887	LPS-assembly protein LptD (Organic solvent tolerance protein)	29307908	31300058	32665526	22789350	41551832	49332532	50785448	64100412	8		48873372	57679264	49534152	52675092	41560016	35273900	36522736	42715352	4
A1K9J9	azo2888	Uncharacterized protein	66771060	88199440	78554888	93073344	61088160	79833880	67288056	54606812	5		4.36298e+06	5.4771e+06	8723471	3.66871e+06	8390882	6720200	6.59776e+06	8930250	1
A1K9K1	azo2890	Probable Xaa-Pro aminopeptidase (EC 3.4.11.9)	19164800	17424766	17515028	17344118	14082017	16355776	13947354	11775045	3		0	0	0	0	0	0	0	0	0
A1K9K5	azo2894	Bifunctional purine biosynthesis protein PurH	272180960	374847744	416857568	315622624	340150176	259924256	249136096	303943488	11		141160160	140310608	128955744	128718808	115652032	118303288	141717952	152242016	7
A1K9K6	azo2895	Phosphoribosylamine--glycine ligase (EC 6.3.4.13) (GARS) (Glycinamide ribonucleotide synthetase) (Phosphoribosylglycinamide synthetase)	127935336	161340512	181280576	119996976	146770256	127309864	86132936	107447320	11		63255772	111380600	100130400	74319712	78294744	54267548	85840544	96383416	7
A1K9K7	azo2896	Coproporphyrinogen-III oxidase, aerobic (Coprogen oxidase) (Coproporphyrinogenase) (EC 1.3.3.3)	17788626	28234608	22944680	17646630	22412214	16090553	14586168	19723206	2		25035944	26579466	22225906	20686948	16032520	15303448	17492048	14347972	1
A1K9K9	azo2898	30S ribosomal protein S16	35322388	37646136	39496408	58990144	121977960	141455328	176737584	146452192	3		15847221	8578292	22377602	10324156	24749236	15954665	16520266	21795792	1
A1K9L2	azo2901	50S ribosomal protein L19	166672720	194684128	234701456	277304160	767568580	843427900	824065150	743300290	10		155808896	120602136	153988352	106691008	182117008	155205280	123902024	192766832	5
A1K9L5	azo2904	Probable cytosol aminopeptidase (EC 3.4.11.1) (Leucine aminopeptidase) (LAP) (EC 3.4.11.10) (Leucyl aminopeptidase)	73906816	85510480	60076592	64032056	78641128	118468880	96566832	84633216	6		0	0	0	0	0	0	0	0	0
A1K9L8	azo2907	Valine--tRNA ligase (EC 6.1.1.9) (Valyl-tRNA synthetase) (ValRS)	84610616	161878288	150629344	126047256	238997504	221023936	193772544	225933616	10		27566186	35800900	58181760	25858684	81096600	58391900	63003720	75792432	4
A1K9M8	azo2917	Putative Tfp pilus assembly protein	0	0	0	0	0	0	0	0	0		629893890	638268420	339836416	509511520	1805603580	1269860990	1765400190	1347176320	22
A1K9N3	azo2922	Uncharacterized protein	363417760	299555680	238204480	292429600	257839552	326231424	339634304	250219776	4		142491808	31642232	17067674	99029144	80785200	93231720	129570624	66482672	3
A1K9P1	azo2930	Probable aldehyde ferredoxin oxidoreductase (EC 1.2.7.5)	2206558	8443484	6089005	6.73844e+06	4580293	6255586	6.37067e+06	8831286	2		0	0	0	0	0	0	0	0	0
A1K9P3	azo2932	Sigma-54 dependent transcriptional regulator	0	1.39035e+06	0	0	1403672	992076	0	1.17782e+06	1		0	0	0	0	0	0	0	0	0
A1K9P4	azo2933	Probable cytochrome c550	0	0	0	0	0	0	0	0	0		0	2.30449e+06	21543200	0	0	0	0	0	1
A1K9P5	azo2934	Conserved hypothetical amino acid-binding protein	0	0	0	0	0	0	0	0	0		14116017	45203156	75856288	42140076	34399880	28436188	25509214	25410154	5
A1K9P6	azo2935	Uncharacterized protein	3.08601e+06	4718401	8.27011e+06	2.6458e+06	2.15673e+06	2.32635e+06	1.48135e+06	3.89842e+06	1		74708344	176111552	146402624	189055680	108336256	108535096	73612320	72506576	7
A1K9P8	azo2937	Probable cytochrome c-552 precourser	0	0	0	0	0	0	0	0	0		30229602	10507839	46196520	12861488	5822493	7.98253e+06	26076100	9710248	1
A1K9Q0	azo2939	Aldehyde dehydrogenase (NAD+) (EC 1.2.1.3)	8410095	3.70533e+06	253967856	1.24834e+06	3.18312e+06	2.47951e+06	1.21527e+06	3340889	6		2.14597e+06	0	133507168	0	1.46284e+06	2.93916e+06	2999286	4.77016e+06	6
A1K9R9	azo2958	Uncharacterized protein	217133328	54855796	79693416	96098536	90541360	128193872	147991168	94936384	4		117189640	36162528	41948528	65125552	83431392	108535096	80414800	96054840	2
A1K9T0	azo2969	Conserved hypothetical secreted protein	18757038	20006234	44313040	11495509	10214416	12112113	10753316	11627863	3		299632512	262178272	441483680	287318528	189899888	201875424	170061600	158813440	5
A1K9T3	azo2972	ExaA2 protein (EC 1.1.99.8)	966868	2716.47	54734456	1.58499e+06	2.33569e+06	767469	1.57472e+06	731512	3		11454214	59848992	1024060610	11297891	261501504	154119920	88270016	93645184	9
A1K9T6	azo2975	Putative quinoprotein ethanol dehydrogenase (EC 1.1.99.8)	293588640	410343008	1366172160	302513504	352050400	342145056	256588832	297320128	14		852287680	1345246980	4384491000	906011010	856105860	643613570	568491460	539965950	20
A1K9T9	azo2978	Putative TonB-dependent receptor	0	0	0	0	0	0	0	0	0		926856	834053	3.06792e+06	0	0	0	0	0	1
A1K9U2	azo2981	Putative methyl-accepting chemotaxis protein	0	5646922	5.18622e+06	4.5277e+06	16561247	23605356	33431068	32970148	1		20375022	13645333	22225906	9442642	39380864	23226506	23322726	30448404	1
A1K9V8	azo2997	Putative TonB-dependent receptor	0	0	0	0	0	0	0	0	0		2.90413e+06	22059160	8.11662e+06	14199760	3.7678e+06	3.15659e+06	1.26883e+06	4.73062e+06	2
A1K9X8	azo3017	Outer membrane porin protein	0	0	0	0	0	0	0	0	0		0	0	5.57711e+06	0	0	0	0	388571	1
A1K9Y4	azo3023	Probable TonB-dependent receptor	22936612	45713152	41510652	33276512	46411148	46061436	41948528	60273492	4		49006528	126207336	72063536	90218024	41715696	47429864	37737476	43591584	6
A1K9Z3	azo3032	Hypothetical secreted protein	12742556	14520654	11472340	12302224	7640059	9017784	4.3196e+06	9052066	1		11101513	4555629	3.12814e+06	7.72061e+06	11444799	13024216	11337438	11390758	1
A1KA04	azo3043	Putative enoyl-CoA hydratase (EC 4.2.1.17)	0	0	0	0	0	0	0	0	0		12931291	11284531	11075024	16231977	19145628	15411993	16520266	23329172	1
A1KA11	azo3050	Putative leucine-specific binding protein	9480469	27643008	35818228	22890204	23899752	16709414	15863802	23918054	2		299632512	1196979840	993718400	1087979900	1005534460	809671810	834110910	783115070	11
A1KA17	azo3056	Probable enoyl-coa-hydratase/isomerase (EC 4.2.1.17)	18145418	22856576	22068932	16335722	18643782	18300788	16183207	16264284	3		0	0	0	0	0	0	0	0	0
A1KA18	azo3057	Benzoyl-CoA oxygenase component B	19878390	63998372	57011420	44872872	49683752	34568152	31621114	43788436	4		39684680	78111120	53478680	72404272	40470428	34731232	37656488	39100976	2
A1KA20	azo3059	Probable 3-ketoadipyl-coa thiolase (EC 2.3.1.16)	0	0	0	0	0	0	0	0	0		5.41869e+06	4.2554e+06	5903696	3807052	10069287	8.04935e+06	8341110	4749161	1
A1KA33	azo3072	Uncharacterized protein	0	0	0	0	0	0	0	0	0		5053389	44306	3.8855e+06	1.21727e+06	0	0	1726455	1.17717e+06	1
A1KA58	azo3097	Nitric-oxide reductase accessory cytoplasmic protein	43834424	26029600	52982964	27932090	40956852	26080822	37370424	36134664	2		0	0	0	0	0	0	0	0	0
A1KA76	azo3115	Aspartokinase (EC 2.7.2.4)	795135550	812080640	784673790	624186300	660466500	579083330	522759680	610830660	9		388856416	325462912	376247392	444385856	790730560	501432320	778234240	550918590	9
A1KA85	azo3124	Phosphoribosylglycinamide formyltransferase (EC 2.1.2.2)	0	0	0	0	0	0	0	0	0		15447713	41948528	22301758	32945878	10884361	12047402	8907987	3477447	1
A1KA97	azo3136	Phosphoribosylformylglycinamidine cyclo-ligase (EC 6.3.3.1) (AIR synthase) (AIRS) (Phosphoribosyl-aminoimidazole synthetase)	60144856	33612596	45539064	33074798	47799504	26169244	24061856	33853244	5		0	0	0	0	0	0	0	0	0
A1KAA0	azo3139	Haloacid dehalogenase-like hydrolase family protein	15240111	19468414	14449912	14722328	12098638	12465751	11605057	10965519	1		0	0	0	0	0	0	0	0	0
A1KAA1	azo3140	Probable poly(A) polymerase (EC 2.7.7.19)	0	2.7409e+06	3.78895e+06	3.10371e+06	4.60169e+06	9725061	12350331	10597546	1		0	0	0	0	0	1.13043e+06	1.20222e+06	2.25079e+06	1
A1KAA6	azo3145	Pantothenate synthetase (PS) (EC 6.3.2.1) (Pantoate--beta-alanine ligase) (Pantoate-activating enzyme)	8002325	7636787	8531569	6.07163e+06	8452151	5.30691e+06	2.79488e+06	3698904	2		0	0	0	0	0	0	0	0	0
A1KAA8	azo3147	PepN protein (EC 3.4.11.2)	32315150	28449726	32753096	31158896	29849896	37397260	32366414	28333702	4		56330900	43214244	39748688	32371208	28484952	47538404	54257720	48739352	5
A1KAA9	azo3148	Universal stress protein family	39960660	48617268	39058504	22890204	45320264	35629076	38328636	43199736	3		0	0	0	0	0	0	0	0	0
A1KAB0	azo3149	Putative cation-transporting P-type ATPase (EC 3.6.3.-)	0	0	0	0	872200	0	0	2.87787e+06	1		0	0	0	0	0	0	0	0	0
A1KAB5	azo3154	Acetolactate synthase (EC 2.2.1.6)	186550976	221574272	196168448	170415856	216188656	245778864	210807360	211214944	14		10823075	10793211	34514632	5976542	28484952	30932494	43325164	38005696	3
A1KAB6	azo3155	Acetolactate synthase (EC 2.2.1.6)	103979328	79056856	60076592	49007176	65550808	66218808	57599404	52546136	3		11625266	8974064	14412707	2.5173e+06	13721403	15954665	11742336	13252712	2
A1KAB7	azo3156	Ketol-acid reductoisomerase (EC 1.1.1.86) (Acetohydroxy-acid isomeroreductase) (Alpha-keto-beta-hydroxylacyl reductoisomerase)	835911420	1333748480	1296112260	1583153410	1447869060	1396872190	1224387460	1332051460	11		93485360	94384232	226051936	60911544	139467440	149778432	160343632	181814128	6
A1KAC3	azo3162	2-isopropylmalate synthase (EC 2.3.3.13) (Alpha-IPM synthase) (Alpha-isopropylmalate synthase)	244657136	240935280	240831776	252094512	258831376	230749088	226777824	202383696	9		5298962	4810285	11150879	1.96032e+06	27084064	17474158	15143564	20810058	1
A1KAC8	azo3167	50S ribosomal protein L21	182983200	237708352	339791488	318647680	547413250	476528000	577058820	449659872	2		137165056	116443392	159298352	124504656	132618608	118303288	87460240	151146608	1
A1KAC9	azo3168	50S ribosomal protein L27	39960660	38829288	60514464	46082876	159662272	116700760	99015664	125109888	3		11125771	6.64462e+06	15247124	9374317	6.93967e+06	11287649	10770560	13252712	1
A1KAD0	azo3169	GTPase obg (GTP-binding protein obg)	9480469	7798122	8162701	1.99095e+06	7.06678e+06	5.39603e+06	3.78078e+06	4900148	1		0	0	0	0	0	0	0	0	0
A1KAD4	azo3173	UDP-glucose 4-epimerase (EC 5.1.3.2)	253831904	159189296	158510960	132097672	122969712	170630480	153314544	134677024	3		0	0	0	0	0	0	0	0	0
A1KAE0	azo3179	Probable propionyl-CoA synthetase (EC 6.2.1.17)	469435808	453366816	605144640	370074784	507745696	353638304	374768960	451131232	15		18910115800	26579462100	15929813000	36585316000	41404314000	23226533900	31501854700	30338902000	12
A1KAE1	azo3180	Putative response regulator protein	11468306	11724078	6590213	7.63206e+06	7950936	5.75172e+06	3360500	8389717	2		0	0	0	0	0	0	0	0	0
A1KAE2	azo3181	Probable dehydrogenase protein (EC 1.1.1.1)	66771060	58082616	64893236	37814188	59501460	61002608	40564492	59390408	3		17711606	21697522	31935496	11359057	26617094	22249690	20326404	22124380	3
A1KAF0	azo3189	NDPsugar dehydrogenase (EC 1.1.1.-)	708486720	553935620	647180220	505197888	513696256	436743616	421614720	469530144	12		18510640	20251030	40203840	17673036	38758252	37770220	30206152	38224796	2
A1KAF1	azo3190	Uncharacterized protein	22172050	24469986	23207414	24705266	141811856	162673584	165026064	187664880	11		12405200	8951834	18357226	6049871	8.37849e+06	9121442	13280986	12486022	3
A1KAF2	azo3191	Probable acetoacetate metabolism regulatory protein	415407328	504995552	528078528	475954432	440310880	480064064	476978688	398879776	2		202418480	186237024	197226320	167602560	386025856	283276704	215411200	284768928	1
A1KAF5	azo3194	Uncharacterized protein	45669356	37269672	34154308	33478172	33122494	31120198	26510646	30541536	1		112129088	115720096	100888888	85046312	57281216	77602640	71830776	62977820	2
A1KAF6	azo3195	Uncharacterized protein	2.9247e+06	3.71892e+06	3.34916e+06	2.4021e+06	3300853	2.5205e+06	1.33962e+06	3.42572e+06	1		0	0	0	0	0	0	0	0	0
A1KAF9	azo3199	Putative orn/arg/lys decarboxylase (EC 4.1.1.-)	37463128	43992164	45276364	41444356	53154648	45619392	40777420	46069900	3		0	0	0	0	0	0	0	0	0
A1KAG0	azo3200	Deoxycytidine triphosphate deaminase (dCTP deaminase) (EC 3.5.4.13)	50511512	48832424	43962744	43461132	34213328	37397260	24594204	29216840	3		0	0	0	0	0	0	0	0	0
A1KAG1	azo3201	Putative iron sulfur binding protein	232933888	139828384	122605272	117980288	111069448	121121128	110727096	97144208	9		116257416	145554224	116818696	123738488	89190640	82052544	87460240	88387960	3
A1KAG2	azo3202	Lipoprotein attached to the membrane by a lipid anchor	4.95354e+06	15434913	8845097	6533382	10115253	27495392	35453996	30983082	2		10434275	4177116	21391474	2842762	6190017	7111538	11175466	12047927	2
A1KAG3	azo3203	Methionine--tRNA ligase (EC 6.1.1.10) (Methionyl-tRNA synthetase) (MetRS)	67280760	92501936	76978608	72704120	92524808	90177832	83045344	103767568	6		5.72491e+06	4042364	12061155	2.80586e+06	11988265	8.05719e+06	14333752	13033655	3
A1KAG9	azo3209	NADPH:quinone reductase (EC 1.6.5.5)	33079694	42163648	43962744	43461132	30048226	36247920	29278824	31792646	2		0	0	0	0	0	0	0	0	0
A1KAH1	azo3211	Probable malate dehydrogenase (Oxaloacetate-decarboxylating) (NADP+) (EC 1.1.1.40)	683001220	1064846980	910781250	879305980	1160278530	1034392450	919887490	1030316990	18		67517160	111018944	144127072	33137430	68799760	87696440	127951064	166480464	6
A1KAH2	azo3212	ParA family protein	63712776	50983636	60251740	51326452	53055440	52426924	32579354	46511452	5		0	0	0	0	0	0	0	0	0
A1KAH5	azo3215	Leucine--tRNA ligase (EC 6.1.1.4) (Leucyl-tRNA synthetase) (LeuRS)	88688200	131761392	133114320	113946736	181479360	197153328	145861680	181777360	8		8617292	17891222	21163898	7960602	27551030	23443600	25347276	29024534	3
A1KAH7	azo3217	DNA-directed DNA polymerase (EC 2.7.7.7)	0	0	0	0	0	0	0	0	0		27299832	32365474	24425736	44247064	71290280	39072656	39923960	41181964	1
A1KAH8	azo3218	Gamma-glutamyl phosphate reductase (GPR) (EC 1.2.1.41) (Glutamate-5-semialdehyde dehydrogenase) (Glutamyl-gamma-semialdehyde dehydrogenase) (GSA dehydrogenase)	52499336	38667968	42999392	34486532	39370140	43585936	29278824	33558868	3		0	0	0	0	0	0	0	0	0
A1KAI1	azo3221	Putative trans-acting regulatory protein HvrA	16820190	15757595	17077154	15428201	38576772	39607524	38009212	30247154	2		0	0	0	0	0	0	0	0	0
A1KAI3	azo3223	Glycerol-3-phosphate acyltransferase (Acyl-PO4 G3P acyltransferase) (Acyl-phosphate--glycerol-3-phosphate acyltransferase) (G3P acyltransferase) (Lysophosphatidic acid synthase)	0	0	0	0	907028	1.92092e+06	0	5.56475e+06	1		0	0	0	0	0	0	0	0	0
A1KAI5	azo3225	30S ribosomal protein S21	16310473	11616524	13486573	24201082	41948528	52780564	84748880	51589460	1		0	0	0	0	0	0	0	0	0
A1KAI7	azo3227	RNA polymerase sigma factor	36953408	58082616	54822084	62317792	90243904	88321256	82725912	91992520	5		534382	0	1.68009e+06	0	0	0	1.5714e+06	4.1755e+06	1
A1KAI8	azo3228	Lactoylglutathione lyase (EC 4.4.1.5)	37921876	28019488	31789786	35192432	27866510	35452260	23848934	19281630	2		12808122	13238370	22681052	12685993	7752030	7.09384e+06	10122705	10056755	1
A1KAJ0	azo3230	Uncharacterized protein	8206210	9411534	10333865	6.40385e+06	8.08334e+06	7696375	8905184	8095349	1		0	0	0	0	0	0	0	0	0
A1KAJ2	azo3232	Signal recognition particle protein (Fifty-four homolog)	30887952	38237684	29337682	21175962	50377928	38458172	33005212	41654244	5		0	0	0	0	0	0	0	0	0
A1KAJ7	azo3237	Uncharacterized protein	114173384	137139488	151505120	162348944	137845136	155600976	137344336	142772400	3		11365321	13093880	12743870	12485411	17900378	13566887	12390203	17195664	1
A1KAJ9	azo3239	Aspartate--tRNA ligase (EC 6.1.1.12) (Aspartyl-tRNA synthetase) (AspRS)	800232380	736788160	746140740	643345600	862771010	780656960	723985220	689576580	19		45677328	41044504	63719344	19920746	81874832	84765912	90699504	104269240	3
A1KAK3	azo3243	Putative small heat shock protein	540284420	420560864	520196384	513264512	582123010	479180128	496143040	364290368	7		88957584	69432072	94061848	88877176	85921840	71524688	82601328	65606384	1
A1KAK4	azo3244	Acetylglutamate kinase (EC 2.7.2.8) (N-acetyl-L-glutamate 5-phosphotransferase) (NAG kinase) (AGK)	208977856	207591392	176901936	177474688	178504416	153832688	134150136	148660064	5		343914	0	2.86196e+06	0	3.45537e+06	2.63199e+06	1.93911e+06	2785174	1
A1KAK6	azo3246	Long-chain-fatty-acid-CoA ligase (EC 6.2.1.3)	352714272	323218976	303010240	274278976	310399456	304129184	260847520	277449760	14		404836960	457456160	430863968	628269630	935490300	493834944	757988420	627587200	4
A1KAK7	azo3247	Probable asparagine synthase (EC 6.3.5.4)	29511766	38022580	36869128	28839632	49485384	40403176	38115692	56225840	4		0	0	0	0	0	0	0	0	0
A1KAK8	azo3248	Probable diaminopimelate decarboxylase (EC 4.1.1.20)	64222476	44314856	39233692	25814484	31535778	38281388	25978306	33485300	2		0	0	0	0	0	0	0	0	0
A1KAK9	azo3249	Conserved hypothetical secreted protein	16820190	15542479	13223852	13411432	16263725	12288943	12563267	13688499	1		0	0	0	0	0	0	0	0	0
A1KAL2	azo3252	Uncharacterized protein	2.16426e+06	1.1219e+06	1.10451e+06	0	1.73354e+06	0	0	0	1		0	0	0	0	0	0	0	0	0
A1KAL9	azo3259	Glycosyltransferase (EC 2.4.-.-)	80533000	85510480	77679216	76334256	67831648	66572472	55789416	78009672	1		0	0	0	0	0	0	0	0	0
A1KAM3	azo3263	Hypothetical secreted protein	0	0	0	0	0	0	0	0	0		3.86013e+06	4670846	5.39077e+06	5550375	1.8099e+06	4.18363e+06	5760908	1165637	1
A1KAM4	azo3264	Conserved hypothetical secreted protein	0	0	0	0	0	0	0	0	0		737705	19166142	11833583	6.09759e+06	2.32748e+06	3.51536e+06	5.65264e+06	3.39352e+06	2
A1KAM5	azo3265	Glycosyltransferase (EC 2.4.1.-)	19164800	25545594	18478364	15730702	25387286	21837182	13308547	20679920	2		0	0	0	0	0	0	0	0	0
A1KAM9	azo3269	GDP-mannose 6-dehydrogenase (EC 1.1.1.132)	169730960	155424784	190913856	141173040	175529280	128193872	124568048	158963216	8		11666591	9818218	19343368	2.24613e+06	25060548	20296060	21460136	28476894	5
A1KAN1	azo3271	Asparagine synthetase (EC 6.3.5.4)	4815350	6668743	7.2319e+06	3.50729e+06	6769360	5.95678e+06	7116090	8536906	1		0	0	0	0	0	0	0	0	0
A1KAN3	azo3273	Asparagine synthetase (EC 6.3.5.4)	19470628	33074798	33628864	27932090	41651052	34302916	33856956	40329528	5		0	0	0	0	0	0	0	0	0
A1KAN6	azo3276	Uncharacterized protein	6.52419e+06	10325794	6189780	2.15233e+06	12296972	11846889	7.45784e+06	14939596	3		0	0	0	0	0	0	0	0	0
A1KAN8	azo3278	UDP-N-acetylglucosamine 2-epimerase (EC 5.1.3.14)	42356292	46896312	44050304	36805816	41155188	35098616	29598236	34442016	3		6673197	7256306	6.34628e+06	7106416	11759239	10449349	11985286	12705077	2
A1KAN9	azo3279	MSHA biogenesis protein MshM	67280760	101644512	85123032	65040452	67038276	53134200	44610236	61083072	3		0	0	0	0	0	0	0	0	0
A1KAP0	azo3280	Uncharacterized protein	0	1.58953e+06	968182	367984	2.50225e+06	5.38507e+06	4.00568e+06	6900782	2		13047706	11653873	13729987	7.12991e+06	6.70237e+06	4.05077e+06	4756154	7.26245e+06	2
A1KAP1	azo3281	Protein-tyrosine kinase (EC 2.7.10.1)	40368416	57544752	54646896	47797168	41155188	36247920	32472882	41580628	6		0	0	0	0	0	0	0	0	0
A1KAP3	azo3283	Conserved hypothetical polysaccharide export protein	90217304	78519064	107717416	51225648	108094328	159137328	178867040	179569568	3		255686368	256754080	222259040	256671280	107246648	126986112	84220896	123764992	3
A1KAP5	azo3285	Conserved hypothetical secreted protein	15189140	15596244	18478364	6658418	24593944	20157380	22251896	27156204	3		11951772	11066973	9861317	11097918	8021444	7.77407e+06	6230931	9116620	1
A1KAP6	azo3286	ABC transporter ATP-binding protein	5.8106e+06	8.06703e+06	6181030	5.62105e+06	7113240	5875944	5.17079e+06	5587593	1		0	0	0	0	0	0	0	0	0
A1KAP7	azo3287	Conserved hypothetical secreted protein	37157300	34311760	33103408	29041308	28263180	31650642	28427054	23770868	3		181111200	359817344	193433664	287318528	367346944	243118800	268859168	297912288	9
A1KAQ0	azo3290	Outer membrane porin protein	12640636900	17263474700	17952919600	20772562900	38874276000	56759095000	72185577000	63143633000	32		151813882000	182620897000	119094501000	181202436000	81407681000	77711352000	55634436000	78640079000	39
A1KAQ1	azo3291	Outer membrane porin protein	1488331140	1968353150	1786533890	2077259010	3639504900	5065883600	6824623100	5791851500	3		16113585200	20612632600	10923311100	21453127700	8763396100	7988191200	6154609200	10054559700	3
A1KAR9	azo3309	Conserved hypothetical amine oxidoreductase	3.28552e+06	3.6127e+06	0	0	5764466	4297223	2731265	2.23974e+06	1		0	0	0	0	0	0	0	0	0
A1KAS5	azo3315	Short-chain dehydrogenase family protein	0	0	0	0	0	0	0	0	0		8090737	8.16857e+06	11226734	4.10972e+06	2.63691e+06	3341238	10041729	7.5395e+06	1
A1KAS9	azo3319	Peptidyl-prolyl cis-trans isomerase (EC 5.2.1.8)	12589654	17962586	28374336	19663376	16065386	12907805	15224987	20974292	1		26101312	31642232	22301758	32179702	18523002	18993654	17411066	12157451	1
A1KAT2	azo3322	Indole-3-glycerol phosphate synthase (IGPS) (EC 4.1.1.48)	2875595	2.23348e+06	3.50152e+06	1688246	1.95597e+06	735759	1264644	1.18153e+06	1		0	0	0	0	0	0	0	0	0
A1KAT3	azo3323	Anthranilate phosphoribosyltransferase (EC 2.4.2.18)	36392744	31999186	39671564	30251352	29254872	18654432	23423060	24580422	2		0	1088819	8420052	3.41685e+06	7377571	3620927	5.60964e+06	8.37475e+06	1
A1KAT5	azo3325	Anthranilate synthase (EC 4.1.3.27)	15902713	20382700	16814432	13613116	14379514	12112113	7.24419e+06	12731778	3		0	0	0	0	0	0	0	0	0
A1KAT6	azo3326	Probable phosphoglycolate phosphatase (EC 3.1.3.18)	12844496	12315666	6296425	9392677	9205640	6.55544e+06	3432492	4693955	2		0	0	0	0	0	0	0	0	0
A1KAT7	azo3327	Ribulose-phosphate 3-epimerase (EC 5.1.3.1)	0	0	0	0	0	0	0	0	0		14915046	16081515	23212048	8.2778e+06	11030791	21489948	29801236	23110112	2
A1KAT8	azo3328	General secretion pathway protein E	17890560	18876848	17515028	17646630	30544080	24666266	24807154	22151804	1		0	0	0	0	0	0	0	0	0
A1KAU0	azo3330	FHA-domain containing protein	17635714	13821504	14887780	9345324	9916908	10785979	7653171	10818326	2		0	0	0	0	0	0	0	0	0
A1KAU2	azo3332	Succinyl-CoA ligase [ADP-forming] subunit alpha (EC 6.2.1.5)	2043906940	1651050500	1576353150	1452065280	1398283780	1326144000	1160505600	1184864260	11		577957440	611146500	643261440	660832450	695779970	531821984	479411392	720684860	7
A1KAU3	azo3333	Succinyl-CoA ligase [ADP-forming] subunit beta (EC 6.2.1.5) (Succinyl-CoA synthetase subunit beta) (SCS-beta)	4755524600	4619712500	4457574400	4104102660	4581612500	4305553400	4237443330	4261094400	23		2024184700	1862370180	2290860800	2126157700	3346595580	2637402620	2672396540	2946264320	18
A1KAU7	azo3337	Probable serine protease AlgW (EC 3.4.21.-)	0	3005224	0	1.74566e+06	7.78242e+06	3638981	5617294	6370958	2		0	0	0	0	0	0	0	0	0
A1KAU9	azo3339	Sec-independent protein translocase protein TatB	5.35188e+06	6.72252e+06	2.6656e+06	6530351	5039385	0	2336921	2.09133e+06	1		0	0	0	0	0	0	0	0	0
A1KAV0	azo3340	Sec-independent protein translocase protein TatA	4.26071e+06	5.7007e+06	6.10689e+06	8428762	25783956	23693778	32792264	32528568	2		0	0	0	0	0	0	0	0	0
A1KAV4	azo3344	Imidazole glycerol phosphate synthase subunit HisF (EC 4.1.3.-) (IGP synthase cyclase subunit) (IGP synthase subunit HisF) (ImGP synthase subunit HisF) (IGPS subunit HisF)	17788626	18177688	17602614	18251642	17850444	13968723	13840887	14571616	3		970157	1.02708e+06	2.48418e+06	0	5344850	2.4409e+06	3.03858e+06	4619860	1
A1KAV5	azo3345	1-(5-phosphoribosyl)-5-[(5-phosphoribosylamino)methylideneamino] imidazole-4-carboxamide isomerase (EC 5.3.1.16) (Phosphoribosylformimino-5-aminoimidazole carboxamide ribotide isomerase)	167692096	166180736	166392896	154282000	149745360	122889432	98376816	122166144	6		19842340	35077652	41038264	13187031	39380864	28870342	30206152	31762690	5
A1KAV6	azo3346	Imidazole glycerol phosphate synthase subunit HisH (EC 2.4.2.-) (IGP synthase glutamine amidotransferase subunit) (IGP synthase subunit HisH) (ImGP synthase subunit HisH)	44548000	56469216	48253932	47292924	39766820	34744964	29278824	38710472	3		7574956	6.13938e+06	0	7.33939e+06	4483996	4.2356e+06	5105129	6.80044e+06	1
A1KAV7	azo3347	Imidazoleglycerol-phosphate dehydratase (IGPD) (EC 4.2.1.19)	33283552	32752144	25571952	25511978	21916372	23605356	17460810	20164764	1		0	0	0	0	0	0	0	0	0
A1KAV8	azo3348	Histidinol-phosphate aminotransferase (EC 2.6.1.9) (Imidazole acetol-phosphate transaminase)	18196372	20382700	18916246	16940770	16660422	13261441	14160297	13320516	1		5999825	3.23814e+06	2673411	4.1289e+06	2.80913e+06	2658706	2.59322e+06	3.44425e+06	1
A1KAW1	azo3351	Putative ABC transporter ATP-binding protein	2.48268e+06	209628	0	0	0	0	0	320614	1		0	0	0	0	0	0	0	0	0
O85010	azo3354	PilB (Type IV pilus assembly protein)	0	0	0	0	0	0	0	0	0		13849673	13385889	11150879	21453130	48720220	25614280	25590214	30448404	1
O85009	azo3355	Tfp structural protein (Type IV pilin homolog PilA)	71868008	61847244	41685756	74519144	199329968	291751904	342828320	214894640	1		0	0	0	0	0	0	0	0	0
A1KAX2	azo3362	Putative 2-hydroxy-3-oxopropionate reductase (EC 1.1.1.60)	2.91619e+06	681702	617881	0	802182	702021	0	0	1		0	0	0	0	0	0	0	0	0
A1KAX3	azo3363	Probable 2-hydroxy-3-oxopropionate reductase (EC 1.1.1.60)	0	0	0	0	0	0	0	0	0		8179986	5.2368e+06	6593359	7294193	9115427	8068967	10203686	9865476	1
A1KAX5	azo3365	Putative molybdenum transport protein (EC 2.4.2.-)	97353136	21189376	27323448	29142154	22808882	36955216	32792264	24506828	4		54999220	14630415	22150048	30838864	30041512	48189608	46888380	53996596	5
A1KAX6	azo3366	Uncharacterized protein	72887464	18715498	19879572	26621176	23205574	36955216	34389284	22666962	3		0	0	0	0	0	0	0	0	0
A1KAX7	azo3367	Putative NifZ Protein homolog	0	0	0	0	0	0	0	0	0		22239396	8757595	9330324	11964704	15562568	21815568	25347276	18071896	1
A1KAX8	azo3368	Probable ferredoxin 2Fe-2S protein	156478560	93577488	82057968	164365648	83202936	312969952	211872176	115542608	1		272998304	86609328	50065200	112437408	56969904	89215872	58549752	74916152	1
A1KAY9	azo3379	Hydroxyacylglutathione hydrolase (EC 3.1.2.6)	8104269	15972710	16288988	14823164	14974537	9017784	8396264	11701455	2		0	0	0	0	0	0	0	0	0
A1KAZ0	azo3380	Conserved hypothetical transaminase (EC 2.6.1.-)	0	0	0	0	0	0	0	0	0		23571084	19527780	21012204	13386101	7124619	8389928	8907987	8492138	2
A1KAZ5	azo3385	Single-stranded DNA-binding protein	119270368	127459080	132238512	134114320	120986376	109627936	123503304	100823816	5		122782736	120240424	98613160	83130808	77205176	120474008	97987792	78421024	2
A1KB00	azo3390	50S ribosomal protein L17	206939216	286648512	239080304	217809856	363950496	391654368	364121856	357666944	5		0	0	0	0	0	0	0	0	0
A1KB01	azo3391	DNA-directed RNA polymerase subunit alpha (RNAP subunit alpha) (EC 2.7.7.6) (RNA polymerase subunit alpha) (Transcriptase subunit alpha)	1065277820	1091737730	1103446530	1139467390	931197380	910618750	833647870	780096700	14		1624674560	2278238720	2078462340	2394320380	3704600060	2138143360	3627979780	2223389700	6
A1KB02	azo3392	30S ribosomal protein S4	296136960	293101920	356431136	496122048	1090860540	1220052100	1277620740	1125989500	8		209076800	180270320	411141248	158982976	270840608	271337728	259951056	368009504	4
A1KB03	azo3393	30S ribosomal protein S11	18196372	48240792	30826472	50015584	121977960	160021312	184190464	150131904	2		0	0	0	0	0	0	0	0	0
A1KB04	azo3394	30S ribosomal protein S13	50919304	58082616	54559328	99829424	304448992	396075232	454620032	312038688	6		49406092	21878332	29963252	63210128	27551030	52639520	33931296	46767840	2
A1KB08	azo3398	50S ribosomal protein L15	189609376	259758320	251340752	401334720	1021441540	1096279300	1107270910	1037675650	7		102274552	75218048	142609968	50951156	89035008	107232752	77580480	150051344	4
A1KB09	azo3399	50S ribosomal protein L30	54538128	51628968	62441084	63729540	150737120	152064592	165026064	143508352	2		0	0	0	0	0	0	0	0	0
A1KB10	azo3400	30S ribosomal protein S5	74926256	52166748	48954532	66452176	188421392	173282800	192707728	170002256	5		65253280	46830516	134265648	43289324	90591528	83897608	108515440	134717632	3
A1KB11	azo3401	50S ribosomal protein L18	153930144	202751408	193541104	270245440	630715520	746177280	831517950	637324860	3		68715760	46288040	91786120	52100444	38913876	54701684	46564488	54982352	1
A1KB12	azo3402	50S ribosomal protein L6	177376400	124769952	145374800	163357424	489895552	675449220	829389120	714598460	8		304959392	253137856	384591360	224108496	252162176	234435984	217840656	294626432	8
A1KB13	azo3403	30S ribosomal protein S8	354243360	383452576	347673408	479987904	504770624	690478780	665427260	467322368	6		142491808	139406608	183572240	87536352	91369872	99743808	114993992	120479272	4
A1KB14	azo3404	30S ribosomal protein S14	32264178	32214310	33716432	58485924	155695440	175935168	234230592	196496016	1		17312090	16642920	21315618	33712064	29730206	27459392	21217184	20152878	1
A1KB15	azo3405	50S ribosomal protein L5	503586144	468963104	640174080	777459900	1437951230	1538326780	1650260480	1287896190	11		468758560	339928096	485480256	563144380	1681080700	1023486720	1247117310	1390987900	7
A1KB16	azo3406	50S ribosomal protein L24	83591152	78519064	71636456	89947320	125944816	182123760	168220128	130997488	2		24103756	24952144	34211204	17853558	24126616	25614280	20245410	29024534	2
A1KB17	azo3407	50S ribosomal protein L14	118760720	114551832	134865728	179491488	400643424	593228420	732502980	492344032	8		390188128	361625248	607608960	283487648	454514272	392896960	368466656	496155520	9
A1KB18	azo3408	30S ribosomal protein S17	0	0	0	0	0	0	0	0	0		64587420	33088706	72822064	37734484	71134560	70764896	56606152	95069016	1
A1KB19	azo3409	50S ribosomal protein L29	32468030	34795760	33278580	24705266	48096996	56935796	70269200	51442212	4		0	0	0	0	0	0	0	0	0
A1KB20	azo3410	50S ribosomal protein L16	259438464	273741024	305637504	600993860	1051192260	1334985220	1373443330	1089191810	6		77504928	46649708	100888888	44630176	30664126	65338136	37656488	64511124	2
A1KB21	azo3411	30S ribosomal protein S3	122838264	142517424	122605272	210751072	634682110	735567620	709079870	816894020	8		43546596	27302720	91786120	37926040	62262204	59694344	39519076	81706792	3
A1KB22	azo3412	50S ribosomal protein L22	121309104	123694488	134865728	173441168	388742816	475643680	489755008	404767392	6		66718204	51350820	79649176	40224628	49654136	64361364	47374276	56953788	1
A1KB23	azo3413	30S ribosomal protein S19	8868821	10594688	9545693	13108914	71699272	87083520	135214928	110391056	2		29696894	15968698	16764245	21261578	14584221	17691224	12795107	15881345	1
A1KB24	azo3414	50S ribosomal protein L2	75435952	138215040	143623184	204700880	580139260	610910660	677139140	758018500	8		271666880	231440192	312527936	226023840	333102720	314751712	243754752	368009504	7
A1KB25	azo3415	50S ribosomal protein L23	217133328	168332032	205801776	288396320	345108416	373972608	361992608	331173248	3		98945256	83173792	143368400	57272204	104600608	106473016	102036856	124860216	4
A1KB26	azo3416	50S ribosomal protein L4	2461863170	2823456770	2706072320	2682286340	3074242560	3032450820	2970470400	2303494910	12		842966400	661774080	933032320	521004416	608613120	599113730	631656830	738208770	9
A1KB27	azo3417	50S ribosomal protein L3	247205552	245775280	317897856	401334720	1120610560	1113960580	1160505600	1273177730	10		288978720	274835424	367144480	206869472	350225056	316922624	272098560	392105120	10
A1KB28	azo3418	30S ribosomal protein S10	147813632	136063856	153256592	178482944	181479360	213067120	239553952	164114640	5		6037406	3.16484e+06	6547018	5007520	10431930	6818762	6522137	8693939	1
A1KB30	azo3420	Elongation factor G (EF-G)	3190734340	3985113090	4203612930	3549493500	4541940700	3934229760	3598634500	3900483330	42		680498240	1061371140	1145430400	842801470	1681080700	1128764800	1214724740	1412893570	25
A1KB31	azo3421	30S ribosomal protein S7	20541008	30869826	32315234	54855796	201313328	327999808	387545088	321606048	6		6.00706e+06	3798013	7436896	2.94368e+06	5733327	8913182	4.63694e+06	8.3348e+06	1
A1KB32	azo3422	30S ribosomal protein S12	39247076	28342170	40722468	44267836	132886608	167094128	235295168	166322512	2		186438048	95107488	110750232	115693632	128415912	122644672	87460240	147860928	2
A1KB33	azo3423	DNA-directed RNA polymerase subunit beta' (RNAP subunit beta') (EC 2.7.7.6) (RNA polymerase subunit beta') (Transcriptase subunit beta')	1860413820	2092048000	2215651840	2188180220	3580004350	3333044480	3162110980	3230779900	49		267671760	287492192	603057730	174498256	404704256	332117696	389521696	564061630	20
A1KB34	azo3424	DNA-directed RNA polymerase subunit beta (RNAP subunit beta) (EC 2.7.7.6) (RNA polymerase subunit beta) (Transcriptase subunit beta)	1396584060	2145829120	2215651840	2208349440	3708922370	3421450240	3098230020	3422119680	43		331593408	419485248	734288960	233685888	608613120	477554752	531239424	662635520	21
A1KB35	azo3425	50S ribosomal protein L7/L12	647322300	451215936	634043840	464862464	729884220	851384450	670750660	463642272	5		37953424	30014914	23818874	20303842	41404376	57089484	66404928	72397088	1
A1KB36	azo3426	50S ribosomal protein L10	810426820	752922690	784673790	714940540	725917440	827513980	644133700	587280580	6		82964904	52797312	75856288	44438588	106624024	116132520	114993992	119383952	4
A1KB37	azo3427	50S ribosomal protein L1	851203260	736788160	884509630	1119300220	1556954240	1670941180	1618320640	1486600580	14		368880928	339928096	566647040	310304288	677101500	558955780	532049856	725065730	8
A1KB38	azo3428	50S ribosomal protein L11	259438464	249002064	364312512	453770368	853846340	963664700	867717310	696199550	11		209076800	218783312	279909792	121440048	183673472	188851088	195165776	332960928	6
A1KB39	azo3429	Transcription termination/antitermination protein nusG	232933888	309773888	269731456	256128224	257839552	250199264	186319776	214158640	7		22905248	18804512	20405348	15326713	18367348	16822948	23241742	22562468	1
A1KB29	azo3431	Elongation factor Tu (EF-Tu)	39858823000	40711590000	43174605000	43561849000	39667573000	40668443000	34708644000	33338066900	31		8136690200	12222946300	13350698000	9558143000	17433382900	12698626000	13442939900	16209949700	25
A1KB45	azo3435	Uncharacterized protein	60654552	67225192	59113260	61410280	50278720	63831740	38541548	46511452	7		0	0	0	0	0	0	0	0	0
A1KB46	azo3436	Probable DNA-binding response regulator, LuxR family	524993312	537801540	542966080	503180832	495845344	426134240	367315872	419485824	8		155808896	127653688	154746944	135039680	207021872	150863920	138478608	155527760	5
A1KB53	azo3443	Conserved hypothetical ABC-type branched-chain amino acid transport systems, periplasmic component	10346962	37861260	45276364	41948528	34015020	25992426	24487720	27597764	3		1664624130	3580089600	2275688960	3007266300	1758907260	1421811200	1328098560	1533372420	14
A1KB58	azo3448	Conserved hypothetical secreted protein	15189140	35010888	39759144	32167282	59600660	42348228	44077920	66823432	2		432802240	576792640	461965184	988376580	954168000	747806780	787951550	748066820	3
A1KB59	azo3449	Glutamate-1-semialdehyde 2,1-aminomutase (GSA) (EC 5.4.3.8) (Glutamate-1-semialdehyde aminotransferase) (GSA-AT)	16871148	10594688	9458123	8.22988e+06	10908606	7.79313e+06	6.30993e+06	7653778	3		3.55788e+06	3.98574e+06	6.97785e+06	5.74975e+06	8611187	5470089	6910798	5.18839e+06	1
A1KB63	azo3453	Pilus protein	4.9785e+06	3.81419e+06	5555235	2.42353e+06	6314131	3.1239e+06	2.8295e+06	4.39478e+06	1		0	0	0	0	0	0	0	0	0
A1KB64	azo3454	Pilus protein	69829208	79056856	107717416	92064920	91334728	88232792	91669336	71607008	2		62723056	46830516	41189968	78533704	50276728	47104228	49722720	42167720	2
A1KB65	azo3455	Probable pilus biogenesis protein	21764290	21834756	27673760	16638256	20528004	20511022	16289677	16411465	2		0	0	0	0	0	0	0	0	0
A1KB66	azo3456	Probable pilus biogenesis protein	92256088	112400552	126108264	125038952	329241504	253735616	300240800	327493696	11		14781871	10777070	34135348	4.45679e+06	24126616	18125374	21460136	27272128	3
A1KB67	azo3457	Putative pilus biogenese protein	72377760	133912688	133990080	12100541	151728816	85315240	86026528	141300576	13		0	0	0	0	0	0	0	0	0
A1KB71	azo3461	Phosphoribosyl transferase	28339472	31192488	33015818	40738516	34709200	35717504	33324632	25831520	3		2.51305e+06	2.45146e+06	8495911	4465928	3.11332e+06	1.72661e+06	3961004	4343718	1
A1KB72	azo3462	Aspartate carbamoyltransferase (EC 2.1.3.2) (Aspartate transcarbamylase) (ATCase)	40521344	55393568	39934256	34889916	41551832	30766540	26936512	36723432	3		0	0	0	0	0	0	0	0	0
A1KB73	azo3463	Probable dihydroorotase (EC 3.5.2.3)	205919888	271590016	265352608	231927200	324283040	282910656	252330256	312038688	10		35423212	30195730	78131984	10112111	34711172	42437228	55148484	70206520	5
A1KB76	azo3466	Probable 1-pyrroline-5-carboxylate reductase (EC 1.5.1.2)	0	0	0	0	0	0	0	0	0		35556372	22782390	46424096	51525796	29107576	32343488	34174272	39867680	5
A1KB78	azo3468	Twitching motility protein	54028444	53726432	55785360	48301356	46212828	44646880	41416200	36723432	5		0	0	0	0	0	0	0	0	0
A1KB79	azo3469	Twitching motility protein	39196104	65073996	62265908	53242352	48096996	57908336	48549568	55563512	6		0	0	0	0	0	0	0	0	0
A1KB80	azo3470	Probable vgr-related protein	3.84479e+06	10917378	9720845	11495509	18346282	11228025	12137392	16632252	1		0	0	0	0	0	0	0	0	0
A1KB82	azo3472	Conserved hypothetical secreted protein	2760605	7421662	6.23164e+06	3.53166e+06	6.29048e+06	4489174	4689520	8684094	1		15048206	23144020	16915950	17559938	5916823	4039949	7829568	9422565	2
A1KB83	azo3473	Uncharacterized protein	0	0	0	0	0	0	0	0	0		12074908	17614416	11530166	14225502	4.84467e+06	4039949	5965151	7412670	1
A1KB84	azo3474	Conserved hypothetical secreted protein	2760605	7421662	6.23164e+06	3.53166e+06	6.29048e+06	4489174	4689520	8684094	1		2.91936e+06	5.51746e+06	5.33102e+06	3334429	1.07216e+06	0	1.86442e+06	2.00989e+06	1
A1KB85	azo3475	Putative MCP-domain signal transduction protein	0	5646922	5.18622e+06	4.5277e+06	16561247	23605356	33431068	32970148	1		20375022	13645333	22225906	9442642	39380864	23226506	23322726	30448404	1
A1KB86	azo3476	Putative signal-transduction sensor protein	9276586	7098979	3.91287e+06	4439408	3587619	5134193	1.10571e+06	4907623	1		0	0	0	0	0	0	0	0	0
A1KB98	azo3488	Putative formate dehydrogenase accessory protein	0	820569	1.61046e+06	0	901938	856890	524637	721564	1		0	0	0	0	0	0	0	0	0
A1KB99	azo3489	Molybdenum cofactor guanylyltransferase (MoCo guanylyltransferase) (EC 2.7.7.77) (GTP:molybdopterin guanylyltransferase) (Mo-MPT guanylyltransferase) (Molybdopterin guanylyltransferase) (Molybdopterin-guanine dinucleotide synthase)	0	0	0	704044	468720	832600	0	0	1		0	0	0	0	0	0	0	0	0
A1KBA6	azo3496	Probable CDP-6-deoxy-L-threo-D-glycero-4-hexulose-3-dehy drase reductase (EC 1.17.1.-)	66771060	97342064	87575136	70687376	63170696	66130356	49507832	60641484	3		8611757	13974874	11150879	10071990	10977341	10053604	11175466	15005136	1
A1KBA7	azo3497	Conserved hypothetical regulator protein	11468306	12530788	19441690	9348623	9916908	7305736	7.99202e+06	13173335	2		2.88088e+06	1.54534e+06	2.91435e+06	2.96772e+06	6.76096e+06	5.00517e+06	5.37617e+06	6248948	1
A1KBB0	azo3500	Probable cytochrome c-552	33793276	39582188	46327284	55057492	46212828	68517456	74421376	55048320	1		833644540	846203460	685740930	1053501820	393808608	426542912	955583170	437011040	4
A1KBB2	azo3502	Urease accessory protein UreF	3557871	1.84683e+06	2.42599e+06	2.57488e+06	2.30701e+06	2.53566e+06	1.95422e+06	1.72551e+06	1		0	0	0	0	0	0	0	0	0
A1KBB3	azo3503	Urease accessory protein UreE	13252257	8766167	7558190	9299709	8924549	10785979	11072710	7506596	2		696265	0	866277	0	995972	2.35394e+06	2.17934e+06	789419	1
A1KBB4	azo3504	Urease subunit alpha (EC 3.5.1.5) (Urea amidohydrolase subunit alpha)	609358	3.40891e+06	1.41459e+06	3170467	1.67738e+06	6945604	5.07518e+06	3.01734e+06	1		0	0	0	0	0	0	0	0	0
A1KBC2	azo3512	Putative periplasmic-binding protein	63203108	38936828	37044292	45276184	40461012	39519076	38222168	33706092	2		579289280	913104580	586368960	783421630	375129856	399409056	354699808	338437088	9
A1KBD2	azo3522	Putative ATP-dependent RNA helicase	0	413059	0	693331	4.01562e+06	6.72363e+06	4.96232e+06	8.02175e+06	2		0	0	0	0	0	0	0	0	0
A1KBD6	azo3526	Conserved hypothetical flavoprotein	11009578	10110667	10333865	10587981	2.42319e+06	13791897	9376672	6.46415e+06	2		0	0	0	0	0	0	0	0	0
A1KBD9	azo3529	Precorrin-4 C11-methyltransferase (EC 2.1.1.133)	143226320	167794112	169895744	146214800	147762048	109627936	102103248	118486424	6		1.95285e+06	1.04004e+06	7964918	0	5008586	3.49192e+06	4117391	5.56715e+06	1
A1KBE0	azo3530	Uncharacterized protein	133542120	154349120	174274608	144198160	206271648	129078040	157573232	151603696	6		15580890	14838478	44982816	2.77896e+06	61639580	43196992	37008604	69330352	3
A1KBE1	azo3531	Precorrin-8X methylmutase (EC 5.4.1.2)	248734896	223187760	239080304	201675616	221146992	193617104	171414160	156019344	5		18910144	22059160	37852304	11734282	31753748	21598496	25347276	26176856	2
A1KBE3	azo3533	Precorrin-6Y C(5,15)-methyltransferase (Decarboxylating) (EC 2.1.1.132)	111624864	90888440	102462944	98316880	117019488	91945952	95928056	83897168	4		0	0	0	0	0	0	0	0	0
A1KBE4	azo3534	Precorrin-2 C20-methyltransferase (EC 2.1.1.130)	126406216	175861216	164641424	146214800	190404688	153832688	133085456	130997488	6		4830206	2880492	7100349	1442609	10934929	6835261	4.28608e+06	9245891	1
A1KBE5	azo3535	Putative Cobalamin (Vitamin B12) biosynthesis CbiG protein, truncated	13863908	10809819	9983564	14722328	12594482	9459823	9540546	9493639	1		16379904	16002428	19267512	18080450	32065040	22141176	21946034	24533962	2
A1KBE7	azo3537	Precorrin-3B C(17)-methyltransferase (EC 2.1.1.131)	89707664	111324952	121729544	96905232	93020568	87525480	75911968	89784784	6		0	0	0	0	0	0	0	0	0
A1KBF2	azo3542	Conserved hypothetical glutathione transferase (EC 2.5.1.18)	2.30702e+06	3453919	1.44809e+06	825277	0	0	66554.6	2.56408e+06	1		0	0	0	0	0	0	0	0	0
A1KBF3	azo3543	Hypothetical secreted protein	0	0	0	0	0	0	0	0	0		840302590	220591600	229086096	281572192	308197888	657722560	697252350	319817600	2
A1KBF4	azo3544	Probable 4-hydroxybutyrate coenzyme A transferase (EC 2.8.3.-)	30633128	42163648	36781592	33780680	46212828	28644698	27575334	34662792	4		0	0	0	0	0	0	0	0	0
A1KBF6	azo3546	Probable carboxypeptidase TAQ (EC 3.4.17.19)	1.7526e+06	2.50954e+06	2.40271e+06	1.06765e+06	1.62012e+06	1.22256e+06	1.73745e+06	2126737	1		0	0	1.31446e+06	0	0	0	1.73199e+06	754614	1
A1KBF7	azo3547	Hypothetical secreted protein	0	0	0	0	0	0	0	0	0		0	9187002	1.602e+06	14539210	18211702	4.48304e+06	8503080	13252712	1
A1KBG5	azo3555	TonB-dependent receptor, putative	14373603	24846442	21806226	13713949	28263180	32888390	42480900	39667212	4		226388992	350776480	282185600	331374272	161881712	137839664	109325296	136908160	9
A1KBG6	azo3556	Putative TonB-dependent receptor	82571848	91426304	118226520	80972752	152720384	153832688	183125744	195024176	9		692483580	961923390	653881660	848547070	340885792	347312320	242944960	291340608	13
A1KBH0	azo3560	Nicotinate-nucleotide--dimethylbenzimidazole phosphoribosyltransferase (NN:DBI PRT) (EC 2.4.2.21) (N(1)-alpha-phosphoribosyltransferase)	11825091	11240056	15325659	8818545	14181186	5.94242e+06	6.61096e+06	8684094	1		0	0	0	0	0	0	0	0	0
A1KBH3	azo3563	ADP-heptose synthase (EC 2.7.-.-)	38482536	30708470	28987374	23192692	35800048	23605356	20867804	22887752	4		0	0	0	0	0	0	0	0	0
A1KBH4	azo3564	ADP-L-glycero-D-manno-heptose-6-epimerase (EC 5.1.3.20) (ADP-L-glycero-beta-D-manno-heptose-6-epimerase) (ADP-glyceromanno-heptose 6-epimerase) (ADP-hep 6-epimerase) (AGME)	183492896	212969408	224192368	203692560	191396304	163557760	142667680	161906960	6		34757368	42852632	66677732	22219294	59304808	54593168	54581620	66154056	5
A1KBI9	azo3579	Putative carbamoyltransferase (EC 2.1.3.-)	23650182	33021012	37744912	35696592	46311972	59057644	46633180	48351320	3		0	0	0	0	0	0	0	0	0
A1KBJ6	azo3586	Putative GDP-fucose synthetase (EC 1.1.1.271)	50562492	63998372	55084796	46486248	49782904	34921804	28640002	39814376	3		975146	1659849	6.59445e+06	3.71079e+06	4.33449e+06	5.19426e+06	3.77617e+06	5.61476e+06	1
A1KBJ7	azo3587	GDP-mannose 4,6-dehydratase (EC 4.2.1.47)	302253664	437770880	419485248	337806784	419485248	307665376	247006608	309095200	11		33825192	26941106	53023536	22410850	70667664	49600532	59521524	70973176	4
A1KBK8	azo3598	Uncharacterized protein	5.8106e+06	7905686	10596593	12201377	18247106	19273296	12989153	14792409	2		0	0	0	0	0	0	0	0	0
A1KBK9	azo3599	Putative GDP-fucose synthetase (EC 1.1.1.271)	91236728	100568872	71373744	63628684	64856612	47829596	41948528	57697724	6		0	0	0	0	0	0	0	0	0
A1KBL0	azo3600	DNA polymerase I (EC 2.7.7.7)	6982921	14466867	9983564	6771347	14379514	7.69244e+06	8.24974e+06	10891919	3		0	0	0	0	0	0	0	0	0
A1KBL8	azo3608	Ribosomal silencing factor RsfS	0	0	0	0	0	0	0	0	0		790850	0	0	0	0	2.33118e+06	2.07679e+06	0	1
A1KBM1	azo3611	Maf-like protein azo3611	15800777	16456744	16201404	16234895	11801118	11493244	10241054	10965519	2		0	0	0	0	0	0	0	0	0
A1KBM2	azo3612	Putative ribonuclease (EC 3.1.4.-)	35984968	26406056	40547280	28436264	37783456	29794028	35879840	28112920	3		1.73717e+06	879182	4.16077e+06	0	0	2.60426e+06	2.87208e+06	4749318	1
A1KBM7	azo3617	Putative calcium binding protein	0	0	0	0	0	0	0	0	0		316635	0	0	0	10780162	3.64841e+06	10527612	4132295	1
A1KBN1	azo3621	DNA-3-methyladenine glycosidase I (EC 3.2.2.20)	7798452	5.7007e+06	7386569	7.58063e+06	5.14279e+06	8042299	7895022	6.7336e+06	1		0	0	0	0	0	0	0	0	0
A1KBP3	azo3633	Hypothetical secreted protein	0	0	0	0	0	0	0	0	0		4.82772e+06	3019657	4.43637e+06	1402064	12614179	8885509	14090808	13143188	2
A1KBP6	azo3636	Glutamine--fructose-6-phosphate aminotransferase [isomerizing] (EC 2.6.1.16) (D-fructose-6-phosphate amidotransferase) (GFAT) (Glucosamine-6-phosphate synthase) (Hexosephosphate aminotransferase) (L-glutamine--D-fructose-6-phosphate amidotransferase)	185021984	150584544	142747488	115963600	156687232	123773496	125632664	116278624	10		17045754	19346948	38383300	15862460	34555540	30172786	34255240	41181964	4
A1KBP7	azo3637	Bifunctional protein GlmU [Includes: UDP-N-acetylglucosamine pyrophosphorylase (EC 2.7.7.23) (N-acetylglucosamine-1-phosphate uridyltransferase); Glucosamine-1-phosphate N-acetyltransferase (EC 2.3.1.157)]	214584624	186079520	190913856	154282000	187429568	165325888	157573232	161906960	9		10466010	9625417	25108436	7.97677e+06	25216186	16822948	23403714	23548222	3
A1KBP8	azo3638	Conserved hypothetical phosphate acetyltransferase (EC 2.3.1.8)	312957120	204364752	234701456	167390848	220155440	233401520	184190464	193552352	8		81633160	35077652	73808192	24709414	114718088	94751184	106086056	117193360	7
A1KBP9	azo3639	Acetate kinase (EC 2.7.2.1) (Acetokinase)	156988304	106484704	85210632	68368064	55336328	58173528	48656044	55269136	6		113860304	64369364	79649176	47311812	20079582	38855580	47941144	31324608	3
A1KBQ1	azo3641	Glutamate synthase (Small chain) oxidoreductase (EC 1.4.1.13)	596351810	493701760	465899808	499147104	443285664	439395584	413097280	398143744	19		502051200	623803520	452862400	831308030	1053788740	632760130	842208900	671397440	4
A1KBQ2	azo3642	Probable Ferredoxin-dependent glutamate synthase (EC 1.4.7.1)	430698816	482945856	511439008	561667010	967891010	919459520	800643010	846332100	33		58461652	32003840	81924856	20112314	71290280	62082112	79281056	97259608	8
A1KBQ4	azo3644	3-dehydroquinate synthase (EC 4.2.3.4)	3.84935e+06	5367255	4.00809e+06	3.52929e+06	1.82859e+06	2218067	1.84798e+06	2566998	1		8023003	8946546	10392312	11708480	9374243	6537780	6329409	5333253	1
A1KBQ6	azo3646	Probable type 4 fimbrial biogenesis protein	103469608	98417664	119102240	108904928	161645600	158253200	217195632	213422640	7		133169944	171229552	175986576	119907688	197682640	167144064	153865232	215767472	7
A1KBQ7	azo3647	Putative type 4 fimbrial biogenesis protein	3027380	0	1670312	1.66505e+06	13189490	10520738	9680510	11112703	1		0	0	0	0	0	0	0	0	0
A1KBQ8	azo3648	Probable type 4 fimbrial biogenesis protein	11111513	9088844	4346257	12907242	16164561	10785979	7.79543e+06	13173335	1		0	0	0	0	0	0	0	0	0
A1KBR0	azo3650	Probable type 4 fimbrial biogenesis protein	153930144	147895536	126983928	116971848	107102688	126425776	98909160	100823816	8		0	0	0	0	0	0	0	0	0
A1KBR2	azo3652	Putative CyaY protein	15036214	19414644	26622864	25108636	29849896	30501304	31195250	22298986	2		0	0	0	0	0	0	0	0	0
A1KBR4	azo3654	Diaminopimelate decarboxylase (DAP decarboxylase) (DAPDC) (EC 4.1.1.20)	39399976	49262664	50443308	52536552	50576264	47122352	44290840	45333924	3		0	0	709941	1.52576e+06	6.73971e+06	5807655	5.10798e+06	4.34808e+06	1
A1KBR9	azo3659	Orotidine 5'-phosphate decarboxylase (EC 4.1.1.23) (OMP decarboxylase) (OMPDCase) (OMPdecase)	4367500	1.90799e+06	3.26023e+06	1.64913e+06	3.23493e+06	0	670082	1.82299e+06	1		131971464	145554224	151712576	85429352	43116600	79122104	89889664	68125536	5
A1KBS3	azo3663	Orotate phosphoribosyltransferase (OPRT) (OPRTase) (EC 2.4.2.10)	30021462	23555726	23820448	22587688	22908064	17681916	14053822	14424431	3		10677709	13619578	16384972	12916255	23659658	16171744	15872403	19057620	1
A1KBS4	azo3664	Exodeoxyribonuclease III (EC 3.1.11.2)	27625874	37538584	35380388	33881540	30444902	27141738	27149454	27303406	2		0	0	0	0	0	0	0	0	0
A1KBS7	azo3667	Conserved hypothetical membrane protein	3.93257e+06	1.85501e+06	1.84144e+06	0	5813532	6832677	11498594	6.73137e+06	1		0	0	0	0	0	0	0	0	0
A1KBT4	azo3674	Probable serine protease MucD (EC 3.4.21.-)	683001220	838970500	802188860	289404640	365933984	301476640	271494528	531348992	15		853619460	2404808450	1721939070	1915456380	961951360	535078176	529620192	562966460	16
A1KBV1	azo3691	Putative methyl-accepting chemotaxis transducer	1.6161e+06	6453621	5213207	4.5277e+06	32725828	36424752	50253068	68368880	5		20375022	13645333	22225906	9442642	39380864	23226506	23322726	30448404	1
A1KBV5	azo3695	Tryptophan--tRNA ligase (EC 6.1.1.2) (Tryptophanyl-tRNA synthetase)	22987582	24523746	17865340	19260024	17255422	17416682	16928478	14424431	1		0	0	0	0	0	0	0	0	0
A1KBW0	azo3700	Thioredoxin	30429248	1.56338e+06	1.1844e+06	668265	529884	3.81039e+06	3.28313e+06	1.66219e+06	2		0	0	0	0	0	0	0	0	0
A1KBY6	azo3726	Probable methionine synthase (EC 2.1.1.13)	20490044	30493362	31702194	37209164	55931356	45088916	45249076	46290672	4		0	0	0	0	0	0	0	0	0
A1KBY9	azo3729	Probable leucine-specific binding protein	15545931	7314105	7.86132e+06	6.49015e+06	11602787	6.74361e+06	7.79118e+06	7.94816e+06	2		22372574	75760472	32163072	38883792	54479464	45910356	42353436	37677156	3
A1KBZ0	azo3730	Probable leucine-specific binding protein	2767686910	1715587970	2075532420	1804997380	1933796990	1723986940	1639613060	1677943300	21		20108693500	31099793400	22225872900	23177084900	20390862800	22358259700	21946030100	19824349200	31
A1KBZ7	azo3737	Putative secreted protein	7.49263e+06	3.90708e+06	6666936	3.27797e+06	4.85202e+06	1819630	2.43219e+06	3.18467e+06	1		0	0	0	0	0	0	0	0	0
A1KBZ8	azo3738	Conserved hypothetical secreted protein	383806080	202213600	232949904	206717456	338166496	608258370	654780480	680744830	3		2330475520	1457350270	1395757180	1662616060	770494660	1085350910	675386750	863069890	3
Q9EZQ3	azo3739	P2-like signal transmitter protein GlnK (PII-like signal transmitter protein GlnK)	384315872	382376832	438751808	319656128	511712928	572009920	452490752	431997312	5		137165056	107764424	105440336	82556240	86233200	132412928	129570624	136908160	3
A1KC00	azo3740	Ammonium transporter	3.6116e+06	6507400	4984653	8973934	34114188	45177288	32366414	59022440	2		0	0	0	0	0	0	0	0	0
A1KC01	azo3741	Outer membrane protein	0	0	0	0	0	0	0	0	0		120785160	63284464	67663800	70297256	108180672	88998760	161963280	71959000	3
A1KC02	azo3742	Official Name Formyltetrahydrofolate deformylase (EC 3.5.1.10)	0	0	0	0	0	0	0	0	0		9545592	7.15551e+06	11757731	5819838	6.9878e+06	11179116	12390203	12814609	1
A1KC03	azo3743	Probable homoserine kinase (EC 3.1.3.3)	22987582	33074798	38533088	40738516	32626640	29617220	20441936	31424656	2		30762270	46649708	29432240	48269504	24282264	20404592	26561972	29791230	2
A1KC15	azo3755	Glutathione synthetase (EC 6.3.2.3) (GSH synthetase) (Glutathione synthase)	47249428	46681172	51143904	43864456	48692016	37220432	32685788	36576228	3		1476734	0	3.07976e+06	0	2407519	2.73904e+06	2.77966e+06	3525544	1
A1KC16	azo3756	GshA protein (EC 6.3.2.2)	64732232	53672616	58850552	40839356	44031092	38458172	38115692	43346880	5		2.37512e+06	1.53353e+06	8420052	1.26654e+06	7.30375e+06	5.27971e+06	8746024	8436767	1
A1KC19	azo3759	Hemerythrin family protein	16514349	3.30372e+06	464642	2.8827e+06	783081	7549342	4.83319e+06	2.85984e+06	1		0	0	0	0	0	0	0	0	0
A1KC20	azo3760	Hypothetical secreted protein	322132000	314614016	304761504	274278976	280648672	365131776	260847520	269354048	13		9306510	5507868	14943685	7.08728e+06	16810810	14760780	13280986	16319467	1
A1KC33	azo3773	Conserved hypothetical secreted protein	14169736	13552599	16376548	447488	9219805	18300788	23742444	28848862	3		13716506	13582518	28977106	12902874	13979605	13458359	10932530	13800342	1
A1KC34	azo3774	Putative serine/threonine protein kinase (EC 2.7.11.1)	2711619840	1871549570	2040502270	2561282050	1794959870	2015737860	1341501310	1736818690	3		0	0	0	0	0	0	0	0	0
A1KC37	azo3777	GGDEF family protein	12742556	12745909	12698393	9089649	8543003	5.13822e+06	5510286	7.433e+06	3		0	0	0	0	0	0	0	0	0
A1KC39	azo3779	Probable ATP-binding ABC transporter protein	241599072	264060560	279364832	227893472	265773216	232517296	242747840	253163632	9		15847221	15695801	22832746	13812407	38135604	27893528	31177934	35267560	3
A1KC42	azo3782	Phosphoenolpyruvate-protein phosphotransferase (EC 2.7.3.9) (Phosphotransferase system, enzyme I)	20642962	22587688	19178968	15629869	16462075	10874379	9005536	17221008	2		0	0	0	0	0	0	0	0	0
A1KC44	azo3784	Hypothetical secreted protein	0	0	0	0	0	0	0	0	0		0	0	0	0	20390866	0	0	0	1
A1KC46	azo3786	Ferredoxin hydrogenase, small chain (EC 1.12.7.2)	18502198	30385792	45714240	59998488	31932456	49420984	56428244	44303608	3		2.01602e+06	1.21483e+06	2165139	0	5045745	6.90821e+06	9798780	13690816	1
A1KC47	azo3787	Probable ferredoxin hydrogenase, large chain	1309934980	2032890110	1979198080	2571365890	1279282300	2006898940	2246483710	1817773440	35		166462416	218783312	303425152	174881168	239709504	332117696	502896192	556395200	10
A1KC48	azo3788	Probable Ni/Fe-hydrogenase, B-type cytochrome subunit	0	1.24807e+06	0	1.89017e+06	2.83793e+06	9194596	11924467	11922229	1		0	0	0	0	0	0	0	0	0
A1KC51	azo3791	Conserved hypothetical ATPase	308369888	38076356	31001602	63326144	53154648	135266784	100293232	61009464	7		10031114	0	1.50868e+06	2.38264e+06	5437175	4.8318e+06	5392148	3917906	1
A1KC52	azo3792	Hydrogenase expression/formation protein hupD (EC 3.4.24.-)	1.59781e+06	7098979	4890815	7063432	7142387	6989414	6.2499e+06	4262267	2		0	0	0	0	0	0	0	0	0
A1KC54	azo3794	Hydrogenase expression/formation protein	3.30335e+06	6.99142e+06	5.94683e+06	10587981	8932422	10343925	9143961	6.19303e+06	1		0	0	0	0	0	0	0	0	0
A1KC55	azo3795	Hydrogenase-1 operon protein hupH	9480469	21028044	26097414	31461404	18048782	29351998	25765350	21489466	2		0	0	0	0	0	0	0	0	0
A1KC61	azo3801	Probable hydrogenase maturation protein HypF	294591	0	0	463178	1.7337e+06	1.24933e+06	754674	1.67276e+06	1		0	0	0	0	0	0	0	0	0
A1KC63	azo3803	Hydrogenase expression/formation protein HypD	1723267	3.53051e+06	2.84047e+06	4081480	4.28373e+06	3.11034e+06	4273360	1.81877e+06	1		0	0	0	0	0	0	0	0	0
A1KC64	azo3804	Hydrogenase expression/formation protein hypE	15545931	12261873	10071138	13411432	8.21361e+06	10343925	8529325	7.433e+06	1		0	0	0	0	0	0	0	0	0
A1KC75	azo3815	Probable phasin	464848320	131761392	184783632	125038952	184454608	141455328	136279536	148660064	5		31428104	2.71787e+06	7026883	5531351	13055350	11396196	9879769	13252712	2
A1KC78	azo3818	Putative leucine-specific binding protein	0	0	0	0	0	0	0	0	0		51669936	108126056	52492604	58804508	40781732	47104228	40085908	48520244	3
A1KC91	azo3831	Conserved hypothetical secreted protein	0	0	0	0	0	0	0	0	0		47008980	10837121	28370248	17462310	3.96438e+06	6492997	3.836e+06	6.28951e+06	3
A1KC92	azo3832	ABC-type tungstate transport system, permease component	481158848	448526432	480787488	477971648	454194720	425250112	420550304	346627904	5		8389704700	14320377900	9026895900	11377827800	7518155800	7293565400	7004908000	6560646100	18
A1KC99	azo3839	Putative molybdate transport system, periplasmic-binding protein	23191464	12799675	16026247	13814781	12396134	12642578	10235234	13467704	1		1321046530	1471816190	751736060	1250792830	614839620	717417470	655951940	594729090	8
A1KCA6	azo3846	Putative molybdate transport system substrate-binding protein	0	0	0	0	0	0	0	0	0		20375022	14832986	10544034	19346130	8.27425e+06	9716104	11094485	8255417	1
A1KCB2	azo3852	Putative TonB-dependent receptor	3.29122e+06	4.31489e+06	7.52403e+06	6.42543e+06	9433521	12023709	13308547	14056460	1		0	0	0	0	0	0	0	0	0
A1KCC0	azo3860	Tartrate dehydrogenase (EC 1.1.1.93)	6065462800	7367880700	5990138900	5606572500	4561775600	5808522200	4886897200	5497471500	23		4953925100	5243558400	4430008800	4233159940	3766863620	5567866400	4980377100	5158706700	20
A1KCD6	azo3876	Uncharacterized protein	588370	0	718964	1.57205e+06	3.43336e+06	3.99499e+06	3.57802e+06	30576.8	1		1274437380	2007021060	1744696320	1689433600	12573902	11721800	28586512	16976620	11
A1KCE0	azo3880	Uncharacterized protein	2.97892e+06	3.37612e+06	1.72656e+06	1291407	2.02872e+06	1.73712e+06	1.23639e+06	861822	1		0	0	0	0	0	0	0	0	0
A1KCE4	azo3884	Hypothetical regulatory protein	37106344	35656264	40722468	35595740	34411660	33595668	36838092	28039352	4		0	0	0	0	0	0	0	0	0
A1KCE6	azo3886	Hypothetical secreted protein	4.89398e+06	6614960	10509020	8740025	15767889	25108336	33324632	26346670	2		54200220	79919208	60836776	77959152	38602588	42111616	35874860	45453532	3
A1KCE7	azo3887	Hypothetical secreted protein	4.70341e+06	6292281	5.3166e+06	4.13213e+06	4793823	6860511	6972045	8242537	1		0	0	0	0	0	0	0	0	0
A1KCF0	azo3890	Conserved hypothetical ImcF-related protein	47628	132575	0	0	75802.2	155141	0	20974292	3		0	0	0	0	0	0	0	0	0
A1KCF1	azo3891	Putative outer membrane protein	0	0	0	0	0	0	0	7506596	1		0	0	0	0	0	0	0	0	0
A1KCF2	azo3892	Uncharacterized protein	29409836	29525308	25571952	963298	1.28049e+06	602752	1.26129e+06	14645219	2		0	0	0	0	0	0	0	0	0
A1KCF3	azo3893	Conserved hypothetical secreted protein	0	0	0	0	0	0	0	0	0		7021840	4.53122e+06	6190058	8923912	2852260	4857506	2.6808e+06	4881216	1
A1KCF4	azo3894	Putative cytoplasmic protein	69319536	43077912	41948528	25108636	28560710	15913733	10129653	23991656	4		0	0	0	0	0	0	0	0	0
A1KCF5	azo3895	Putative cytoplasmic protein,SciH	176357136	128534640	169895744	86115512	114044552	106091528	101464464	117750440	4		0	0	0	0	0	0	0	0	0
A1KCF6	azo3896	Putative cytoplasmic protein, sciI	467397120	602338180	674328580	449736576	455185984	473875520	387545088	494552320	11		98545784	137417712	165366768	68764928	134175144	107015640	110944848	103502584	6
A1KCF7	azo3897	Putative cytoplasmic protein,sciM	830814660	591582140	577120640	1351227140	1080943230	1140484610	997609470	409183136	6		110397907000	122771841000	85717713000	114161443000	2365965570	2420335360	2194603260	1905761790	21
A1KCF8	azo3898	Putative cytoplasmic protein,sciK	0	0	0	0	0	0	0	0	0		2010866940	2025102850	2040534660	1829261060	108336256	58608996	89889664	74697088	9
A1KCF9	azo3899	Putative cytoplasmic protein,sciE	2.87536e+06	2.28399e+06	5168504	1.19165e+06	2012306	836984	1.88449e+06	1.16722e+06	1		0	0	0	0	0	0	0	0	0
A1KCG3	azo3903	Putative ATP-dependent Clp protease, ATP-binding subunit ClpB	114683056	140904160	169020000	90249872	137845136	115816672	104019616	155283472	12		3.8381e+06	2769880	9026897	0	0	1.62326e+06	3.25964e+06	6.69224e+06	1
A1KCG4	azo3904	Uncharacterized protein	889362	3.43252e+06	5952806	3.67156e+06	2.87023e+06	4.99251e+06	2.99937e+06	5135157	1		0	0	0	0	0	0	0	0	0
A1KCG8	azo3908	Putative serine/threonine protein kinase (EC 2.7.11.1)	3.56098e+06	4191560	2.97328e+06	3756505	1.50235e+06	1.76495e+06	1.15728e+06	2.8468e+06	1		0	0	0	0	0	0	0	0	0
A1KCH0	azo3910	Hypothetical secreted protein	0	0	0	0	0	0	0	0	0		8318732	10639099	4766150	5.49998e+06	11843773	11613253	13604929	15005136	2
A1KCH2	azo3912	Uncharacterized protein	8613966	8.06703e+06	7.22261e+06	7.21815e+06	3.76297e+06	7876454	5799706	6987511	2		0	0	0	0	0	0	0	0	0
A1KCH6	azo3916	N-acetyl-gamma-glutamyl-phosphate reductase (EC 1.2.1.38)	63712776	55931356	57536920	48704696	41750176	35982732	27362380	42905352	2		0	0	0	0	0	0	0	0	0
A1KCI1	azo3921	Uncharacterized protein	2.64219e+06	4.86808e+06	4474101	2.64662e+06	9120972	8026621	5.03956e+06	7.15727e+06	1		0	0	0	0	0	0	0	0	0
A1KCI2	azo3922	Conserved hypothetical secreted protein	0	0	0	0	0	0	0	0	0		26367648	18623704	12971426	26433302	8686597	13024216	5.57033e+06	8921163	2
A1KCI7	azo3927	Conserved hypothetical cytochrome c-type biogenesis protein CycH	0	0	0	0	1.68748e+06	1.80841e+06	2287396	2.73215e+06	1		0	0	0	0	0	0	0	0	0
A1KCI9	azo3929	Protein disulfide-isomerase (EC 5.3.4.1)	0	0	0	1.12776e+06	4939865	4.06928e+06	3594964	7.02458e+06	1		0	0	0	0	0	0	0	0	0
A1KCJ7	azo3937	Putative aerotaxis receptor	2.21621e+06	7.15276e+06	5.18622e+06	6.1236e+06	25188964	34833364	42480900	44230044	2		20375022	13645333	22225906	9442642	39380864	23226506	23322726	30448404	1
A1KCL1	azo3951	Guanosine-3',5'-bis(Diphosphate) 3'-diphosphatase (EC 3.1.7.2)	991277	976689	1.45887e+06	919895	2.94778e+06	2515472	3034689	2918337	1		0	0	0	0	0	0	0	0	0
A1KCM0	azo3960	Putative alpha helix protein,yicC	117741256	127459080	126983928	95493408	142803552	112280248	96673368	125845784	6		24103756	18442902	35804164	11815121	63818744	47538404	55148484	58596680	6
A1KCM3	azo3963	Ribonuclease PH (RNase PH) (EC 2.7.7.56) (tRNA nucleotidyltransferase)	4.02296e+06	4912362	7.23958e+06	3.36534e+06	6.37284e+06	4749029	1.72963e+06	6.25636e+06	1		1.83861e+06	1.06668e+06	1.71151e+06	0	0	757026	2.30469e+06	2970789	1
A1KCM9	azo3969	Thiazole synthase (EC 2.8.1.10)	13761971	17855022	21806226	9464990	12197797	12377351	11392114	8610504	2		5.46343e+06	4.12281e+06	8875190	3.02413e+06	10800191	11287649	9069951	8647935	1
A1KCN1	azo3971	Homoserine O-acetyltransferase (EC 2.3.1.31) (Homoserine O-trans-acetylase) (HTA) (Homoserine transacetylase)	5.8106e+06	6.18472e+06	2.86184e+06	2.30168e+06	0	3.94459e+06	2121626	1.69975e+06	1		0	0	0	0	0	0	0	0	0
A1KCN7	azo3977	Carbonic anhydrase (EC 4.2.1.1)	6.88099e+06	11992973	10333865	8960869	6972589	12023709	8825403	8316126	1		0	0	0	0	0	0	0	0	0
A1KCN9	azo3979	Uroporphyrinogen decarboxylase (UPD) (URO-D) (EC 4.1.1.37)	6.62613e+06	5.75448e+06	4416863	3.07828e+06	1510809	2.01537e+06	2.11372e+06	4.54647e+06	1		10389565	14925125	24198172	7.03415e+06	9334174	10808361	16439282	8609355	1
A1KCP2	azo3982	Probable nitrogen assimilation regulatory protein	5657698	6238498	6164610	7.58925e+06	5685133	3.59411e+06	3665819	5.53073e+06	1		0	0	0	0	0	0	0	0	0
