# Supplementary material for: Two Functionally Deviating Type 6 Secretion Systems Occur in the Nitrogen-Fixing Endophyte Azoarcus olearius BH72
Source: Front Microbiol. 2019 Mar 12;10:459. doi: 10.3389/fmicb.2019.00459 (PMC6423157; doi:10.3389/fmicb.2019.00459)
Supplement: Supplementary file 2 [file Table_2.XLSX]

## Sheet: Data
Supplementary TABLE S7 │ Profiling of protein levels by SRM in four biological replicates of cellular and supernatant samples1
		Supernatant Protein Samples										Cellular Protein Samples
Row Names	Azoarcus reference	Peptides	BHΔtagF_1	BHΔtagF_2	BHΔtagF_3	BHΔtagF_4	BHΔtssM1tssK2_1	BHΔtssM1tssK2_2	BHΔtssM1tssK2_3	BHΔtssM1tssK2_4		Peptides (cells)	BHΔtagF_1	BHΔtagF_2	BHΔtagF_3	BHΔtagF_4	BHΔtssM1tssK2_1	BHΔtssM1tssK2_2	BHΔtssM1tssK2_3	BHΔtssM1tssK2_4
A1K2H9_azo0417_Protein TolB	azo0417 - Tol/Pal	3	-0.815328	0.178646	0.10235	-0.102835	-0.996907	-0.851395	-1.02948	-0.697209		3	-0.562126	-0.523817	-0.50016	-1.32056	-1.22292	-1.03218	-1.51419	-0.907518
A1K2H7_azo0415_Conserved hypothetical secreted protein	azo0415 - Tol/Pal	3	-3.82139	-3.20209	-3.62587	-2.68435	-4.79552	-4.45462	-4.27231	-4.33989		3	-3.36225	-3.41268	-3.10509	-3.87719	-3.81863	-3.41873	-3.74459	-3.52995
A1K2H8_azo0416_Putative peptidoglycan-associated lipoprotein	azo0416 - Tol/Pal	3	-0.871517	-0.71304	-0.105682	-0.799805	-0.983988	-0.808037	-0.88623	-0.053999		3	-2.66965	-2.93385	-2.8666	0.348064	-1.09072	0.188484	0.387314	-3.35323
A1K517_azo1305_Uncharacterized protein	azo1305 - imp HCP	3	-3.79384	-2.98926	-2.91849	-2.42973	-1.37616	-1.93002	-1.60035	-0.821256		3	-0.562638	0.262679	-0.490145	-0.360981	0.166584	-0.529769	-0.183312	-0.0104689
A1K7G5_azo2153_Conserved hypothetical secreted protein	azo2153 - conserved secreted	2	-2.08651	-1.89442	-1.79424	-1.44759	-2.36604	-1.65772	-2.02355	-2.33457		2	-3.65513	-3.79847	-2.40847	-3.59744	-5.41129	-2.96773	-3.55521	-4.52532
A1K8U7_azo2635_Uncharacterized protein	azo2635 - conserved hypothetical	1	-8.20999	-8.97052	-9.03283	-5.3397	-7.51734	-7.16218	-7.45992	-6.59387		1	-4.88254	-6.60108	-7.46531	-6.73767	-5.96084	-5.97812	-5.80746	-6.49037
A1K917_azo2706_Flagellar hook-associated protein	zao2706 - flagellar control	3	-1.674	-2.04965	-1.98759	-1.23376	1.38174	0.959633	1.56955	1.45973		3	-2.1197	-2.70194	-2.43777	-3.44929	-3.82718	-3.52042	-3.87326	-3.87062
A1KB82_azo3472_Conserved hypothetical secreted protein	azo3472 - conserved secreted	1	-5.92513	-6.55828	-4.95591	-5.45287	-6.49794	-6.88766	-6.32592	-5.56673		1	-5.06637	-4.60883	-5.17526	-5.25522	-5.29639	-5.7771	-5.1168	-6.44728
A1KB84_azo3474_Conserved hypothetical secreted protein	azo3474 - conserved secreted	2	-5.45747	-5.42769	-4.68471	-4.96471	-5.37353	-5.39413	-5.26007	-4.49537		1	-4.16137	-3.7696	-4.19882	-4.34781	-4.3764	-4.86013	-4.34224	-5.77825
A1KCD6_azo3876_Uncharacterized protein	azo3876 - sci VgrG	3	-0.697214	-0.224651	0.441935	-0.105119	-5.41256	-5.32374	-5.18765	-4.67253		3	-5.26918	-5.00735	-5.05382	-5.42326	-4.27759	-3.52614	-3.6829	-4.4979
A1KCF7_azo3897_"Putative cytoplasmic protein,sciM"	azo3897 - sci HCP 1	3	3.31661	3.49789	4.1237	3.55829	-1.58011	-1.3595	-1.4602	-1.66881		3	-1.65047	-2.32792	-2.41971	-3.15137	-1.7783	-1.264	-1.82606	-1.12935
A1K239_azo0277_Uncharacterized protein	azo0277 - uncharacterized	2	-4.02974	-4.04999	-3.44948	-3.87699	-5.62837	-5.31392	-4.87173	-4.86154		0	-5.71584	-5.38961	-5.42184	-5.90656	-6.21163	-5.09436	-5.27071	-5.64848
A1K3Y7_azo0925_Putative type 4 pilus biogenesis protein	azo0925 - pilus control	2	-5.39434	-5.10224	-5.18075	-5.04905	-5.59246	-5.28783	-5.47674	-4.91101		2	-5.50715	-5.32061	-5.10204	-4.61816	-5.72955	-4.75865	-4.5936	-6.53465
A1K7F0_azo2138_Uncharacterized protein	azo2138 - uncharacterized	3	-2.27056	-2.80056	-2.31106	-2.2003	-2.76134	-2.29348	-2.44335	-2.25049		3	-2.56681	-2.80228	-2.9531	-3.55294	-3.60575	-2.86779	-2.97397	-3.00727
A1K7F2_azo2140_Conserved hypothetical secreted protein	azo2140 - conserved secreted	1	-2.89075	-2.97686	-2.52614	-2.96194	-3.76418	-3.49535	-3.32746	-2.78382		0	-4.84094	-4.6804	-5.23404	-5.26357	-5.83201	-4.3017	-5.25338	-5.1118
A1K8M1_azo2559_Conserved hypothetical secreted protein	azo2559 - conserved secreted	2	-3.00848	-2.72549	-2.78576	-3.29387	-3.47135	-3.29596	-2.84156	-3.00356		1	-4.44748	-5.02372	-4.6912	-5.44852	-5.35468	-4.81687	-5.05638	-4.8373
A1K9M8_azo2917_Putative Tfp pilus assembly protein	azo2917 - pilus control	3	-1.5781	-1.88987	-1.59667	-1.87536	0.214393	0.113215	0.705343	0.64377		3	-3.76798	-4.10333	-4.06523	-5.05208	-4.81704	-4.05411	-4.25605	-4.50216
A1KC91_azo3831_Conserved hypothetical secreted protein	azo3831 - conserved secreted	3	-3.69613	-4.50231	-3.88472	-4.60117	-5.68462	-4.93496	-5.38593	-4.9151		3	-4.5302	-5.6186	-5.01092	-5.20701	-6.36258	-5.04526	-5.1501	-6.46881
A1KCF8_azo3898_"Putative cytoplasmic protein,sciK"	azo3898 - sci HCP 2	2	1.0344	0.727592	1.18004	0.77505	-3.75892	-3.78391	-3.66759	-3.06648		2	-4.9336	-6.2654	-6.40141	-7.21131	-5.44647	-4.48667	-4.76895	-4.66788
A1K519_azo1307_Probable vgr related protein	azo1307 - imp VgrG	2	-4.32765	-4.3065	-3.96954	-4.01897	-4.42154	-3.93851	-4.5724	-3.42598		1	-7.33981	-5.30432	-5.32117	-6.37593	-6.55203	-4.8964	-5.26687	-5.28473
1 Peak areas obtained from SRM data were normalized to peak areas of internal spiked standard (Yeast ADH)

## Sheet: Legend
Peak areas obtained from SRM data were normalized to peak areas of internal spiked standard (Yeast ADH)
